# Supplementary material for: Unraveling the Causal Association Between Circulating Copper Levels and Erectile Dysfunction: A Comprehensive Analysis via Bidirectional Two Sample Mendelian Randomization Study
Source: Food Sci Nutr. 2025 May 26;13(6):e70247. doi: 10.1002/fsn3.70247 (PMC12121513; doi:10.1002/fsn3.70247)
Supplement: Supplementary file 2 — TABLE S1. Mendelian randomization estimation for micronutrients on the risk of erectile dysfunction in the discovery stage. TABLE S2. The instrumental variables for the associations of the micronutrients‐associated SNPs with these exposures and erectile dysfunction in the discovery stage. TABLE S3. Mendelian Randomization estimation for micronutrients on the risk of erectile dysfunction in the replication stage. TABLE S4. The instrumental variables for the associations of the micronutrients‐associated SNPs with these exposures and erectile dysfunction in the replication stage. TABLE S5. Summary of pooled analysis of two GWAS‐based datasets on the causal association between micronutrients and erectile dysfunction. TABLE S6. Reverse Mendelian randomization estimation for erectile dysfunction on the level of micronutrients in the discovery stage. TABLE S7. Reverse Mendelian randomization estimation for erectile dysfunction on the level of micronutrients in the replication stage. TABLE S8. Summary statistics for the associations of the erectile dysfunction‐associated SNPs with these exposures and micronutrients in the discovery stage. TABLE S9. Summary statistics for the associations of the erectile dysfunction‐associated SNPs with these exposures and micronutrients in the replication stage. TABLE S10. Summary of pooled analysis of two GWAS‐based datasets on the causal association between erectile dysfunction and micronutrients. [file FSN3-13-e70247-s001.xlsx]

## Sheet: Table S1
Table S1. Mendelian Randomization estimation for micronutrients on the risk of erectile dysfunction in the discovery stage.
Exposure	Outcome	SNPs	IVW		MR-Egger		Weighted median		MR-PRESSO	MR-Egger regression		Cochran’s Q test
			OR (95% CI)	P-value	OR (95% CI)	P-value	OR (95% CI)	P-value		Intercept	P value	IVW Q	P IVW. Q	MR-Egger. Q	P MR-egger. Q
Calcium	Erectile dysfunction	309	0.891(0.695-1.143)	0.364831	0.794(0.515-1.222)	0.295112	0.754(0.453-1.254)	0.277141	0.596	0.00328566	0.519978	301.95	0.586461	301.536	0.577265
Copper	Erectile dysfunction	6	1.129(1.004-1.27)	0.0424697	1.065(0.905-1.253)	0.488666	1.097(0.951-1.266)	0.205169	0.615	0.0298454	0.365221	3.23315	0.664091	2.19188	0.700516
Iron	Erectile dysfunction	13	0.727(0.276-1.91)	0.517219	0.774(0.051-11.669)	0.856325	0.819(0.214-3.137)	0.770186	0.397	-0.0023158	0.961973	12.5814	0.400189	12.5786	0.321755
Magnesium	Erectile dysfunction	19	0.734(0.332-1.622)	0.44468	0.742(0.192-2.871)	0.671041	0.773(0.259-2.305)	0.6446	0.128	-0.000655327	0.984837	25.2516	0.11814	25.2511	0.0892291
Selenium	Erectile dysfunction	6	1.14(0.839-1.549)	0.40198	1.298(0.458-3.68)	0.649379	1.108(0.823-1.492)	0.49958	0.207	-0.025092	0.808949	8.64404	0.124133	8.50226	0.0748187
Zinc	Erectile dysfunction	7	0.957(0.782-1.171)	0.672077	0.942(0.437-2.033)	0.88511	0.952(0.744-1.218)	0.694021	0.728	0.00346079	0.967804	4.23096	0.645453	4.22916	0.516916
Carotene	Erectile dysfunction	16	0.86(0.286-2.586)	0.788609	0.592(0.052-6.753)	0.679036	1.372(0.409-4.597)	0.608561	0.005	0.0177152	0.73847	29.3056	0.014687	29.0648	0.0102415
Folate	Erectile dysfunction	14	1.085(0.513-2.293)	0.830497	1.614(0.395-6.594)	0.517618	1.218(0.41-3.617)	0.722606	0.612	-0.0219645	0.52624	10.2066	0.676961	9.78053	0.635208
Vitamin A	Erectile dysfunction	12	1.069(0-283189421.323)	0.994595	8350834119712.53(0-1.8311986121785E+45)	0.45171	26.784(0-2047997160106.35)	0.797066	0.239	-0.0593037	0.436667	13.6605	0.252354	12.8189	0.233972
Vitamin B6	Erectile dysfunction	16	0.787(0.357-1.737)	0.553592	0.288(0.047-1.77)	0.200325	1.093(0.342-3.488)	0.880722	0.5	0.0465036	0.247644	14.4291	0.493263	12.9737	0.528599
Vitamin B12	Erectile dysfunction	9	0.562(0.21-1.503)	0.250688	0.137(0.014-1.379)	0.13553	0.938(0.224-3.927)	0.930631	0.607	0.0686582	0.227401	6.45554	0.596343	4.70511	0.695899
Vitamin C	Erectile dysfunction	11	4.297(1.92-9.62)	0.000390782	1.392(0.271-7.157)	0.701503	3.043(0.949-9.753)	0.0611131	0.661	0.0569528	0.155516	7.81457	0.646944	5.4116	0.797055
Vitamin D	Erectile dysfunction	13	1.833(0.768-4.375)	0.172178	0.169(0.007-4.068)	0.297002	1.856(0.547-6.301)	0.321453	0.621	0.101843	0.155074	10.1001	0.60718	7.76942	0.733798
Vitamin E	Erectile dysfunction	11	0.994(0.359-2.752)	0.98999	0.444(0.058-3.39)	0.453936	0.71(0.21-2.404)	0.582043	0.108	0.0424867	0.391514	16.8514	0.0777171	15.4597	0.0790577

## Sheet: Table S2
Table S2. The instrumental variables for the associations of the micronutrients-associated SNPs with these exposures and erectile dysfunction in the discovery stage.
Exposure	SNP	CHR	Effect Allele	Reference Allele	Summary statistics for exposure			Summary statistics for erectile dysfunction			F-statistics
					Beta	SE	P value	Beta	SE	P value
Calcium	rs10012438	4	G	A	-0.0237158	0.00393003	1.79999e-09	0.0953	0.0837	0.2548	36.4151
Calcium	rs1008529	1	A	G	0.0172863	0.00241634	2.29985e-13	-0.0015	0.0535	0.9771	51.1783
Calcium	rs10151805	14	C	T	-0.0184737	0.00250063	1e-13	-0.0077	0.0471	0.8702	54.5766
Calcium	rs10188442	2	T	C	-0.0160303	0.00263822	2.5e-09	0.0092	0.0541	0.865	36.9198
Calcium	rs10194882	2	A	G	0.0110809	0.00214776	1.89998e-07	0.0249	0.0427	0.559399	26.6181
Calcium	rs10221903	2	G	A	0.0144456	0.00217394	5.79963e-12	0.0495	0.0432	0.2526	44.1544
Calcium	rs10224002	7	G	A	0.018613	0.00235942	2.80027e-16	0.0536	0.0503	0.2862	62.2329
Calcium	rs1023230	13	T	C	-0.0189121	0.00303856	3.40001e-10	0.042	0.079	0.5952	38.7384
Calcium	rs1024276	11	A	G	0.0126203	0.0021421	5.39995e-09	0.0836	0.0429	0.0512295	34.7102
Calcium	rs1034258	10	G	A	-0.0209217	0.00246789	1.29987e-18	0.0612	0.05	0.2204	71.8688
Calcium	rs1041637	13	T	G	-0.0189059	0.00238889	5.40008e-16	-0.0178	0.0438	0.684699	62.6326
Calcium	rs10419198	19	T	C	-0.0299707	0.00246762	5.10035e-34	0.0847	0.0482	0.0790606	147.515
Calcium	rs1042725	12	T	C	0.0117553	0.0021445	5.19996e-08	0.0122	0.0426	0.774499	30.0478
Calcium	rs1043542	14	G	A	-0.0154506	0.00221924	2.90001e-12	-0.0048	0.0447	0.9148	48.4708
Calcium	rs1044730	8	T	C	0.012946	0.00261743	1.09999e-07	-0.02	0.0461	0.6642	24.4635
Calcium	rs1047891	2	A	C	-0.0122128	0.00235079	2.39999e-08	0.0707	0.0453	0.1192	26.9899
Calcium	rs10491003	10	T	C	0.0688329	0.00370609	1.39991e-79	-0.0783	0.069	0.2569	344.952
Calcium	rs10491129	17	G	T	0.0262891	0.00246175	2.19989e-27	0.0129	0.0551	0.8153	114.041
Calcium	rs10495249	1	G	A	-0.0206199	0.00238064	4.40048e-19	-0.0217	0.047	0.6445	75.0211
Calcium	rs1058337	5	G	T	-0.0123188	0.00267305	2.99999e-07	0.0054	0.054	0.9202	21.2383
Calcium	rs1061134	10	A	G	-0.0260471	0.00374819	1.39991e-12	-0.0062	0.0644	0.9236	48.2918
Calcium	rs10761756	10	T	C	-0.0144864	0.00214665	3.69999e-12	0.0457	0.0425	0.282	45.5403
Calcium	rs10800309	1	G	A	0.011014	0.00229634	1.09999e-06	-0.0731	0.0439	0.0956093	23.0046
Calcium	rs10816035	9	G	C	-0.0207064	0.00259277	3.50026e-16	0.0179	0.0464	0.7002	63.7792
Calcium	rs10866425	4	T	C	-0.0119193	0.00224807	1e-07	-0.0871	0.0433	0.0441804	28.1112
Calcium	rs10866916	8	C	T	0.0152338	0.00223429	1.69981e-11	-0.0244	0.0435	0.5739	46.4874
Calcium	rs10876556	12	A	G	0.0109886	0.00214726	1.6e-06	-0.0141	0.0423	0.738999	26.1887
Calcium	rs10886424	10	A	G	-0.0137147	0.00214096	1.6e-10	0.0437	0.0423	0.3021	41.0349
Calcium	rs10919615	1	T	C	0.0219452	0.00248413	1.50003e-19	-0.0602	0.048	0.2094	78.042
Calcium	rs10924099	1	T	C	0.012323	0.00256951	1.2e-06	0.0677	0.0495	0.1713	23.0001
Calcium	rs10968013	9	C	G	0.0118535	0.00234268	1.79999e-07	-0.0028	0.0461	0.9516	25.6015
Calcium	rs10993068	9	T	C	0.0184585	0.00219571	1.99986e-17	0.0346	0.0437	0.4289	70.6709
Calcium	rs11042906	11	T	C	-0.0113267	0.00236401	1.5e-06	-0.0909	0.0465	0.0504801	22.9565
Calcium	rs11078597	17	C	T	0.0528937	0.0027492	1.80011e-85	-0.0072	0.0543	0.8939	370.163
Calcium	rs11078709	17	C	T	0.0151189	0.00278739	1e-08	0.0153	0.0483	0.751701	29.42
Calcium	rs11144134	9	C	T	-0.0341426	0.00386675	4.60045e-20	-0.0227	0.0879	0.7965	77.9648
Calcium	rs111686785	5	G	A	-0.0376044	0.00607986	8.50002e-10	-0.2516	0.1556	0.1059	38.255
Calcium	rs111739466	4	A	G	0.0244452	0.00499506	2.39999e-07	-0.1406	0.1804	0.4359	23.9499
Calcium	rs11210773	1	A	G	-0.024047	0.0021543	4.19952e-31	-0.065	0.0427	0.128	124.597
Calcium	rs11217801	11	G	A	-0.0174035	0.00356308	1.29999e-06	-0.0744	0.0765	0.3308	23.8572
Calcium	rs1128249	2	T	G	-0.0156993	0.00218534	4.70002e-14	0.0165	0.0446	0.710799	51.6084
Calcium	rs113195351	3	T	C	0.0323205	0.00721755	2e-06	-0.1512	0.2361	0.522001	20.0528
Calcium	rs114033542	2	A	G	-0.0497135	0.00898027	2e-09	0.6931	0.2814	0.01378	30.6456
Calcium	rs11554159	19	A	G	0.014988	0.00245937	6.29999e-10	0.0171	0.0489	0.7262	37.1396
Calcium	rs116123167	1	A	T	0.0334082	0.00688978	2.1e-06	0.4751	0.3153	0.1319	23.5122
Calcium	rs11629846	15	G	A	-0.0152597	0.00227674	1.99986e-11	-0.0015	0.0452	0.9728	44.9224
Calcium	rs11639133	15	G	T	0.0113823	0.00223589	1.09999e-07	-0.0461	0.044	0.2946	25.9153
Calcium	rs116538984	3	A	G	0.0509262	0.00685934	1.10002e-13	-0.1839	0.1573	0.2425	55.1208
Calcium	rs116769926	2	A	C	0.0778326	0.00713998	1.29987e-28	-0.1304	0.234	0.5774	118.83
Calcium	rs117113238	12	A	G	-0.025779	0.00381666	2.80027e-12	-0.0558	0.0617	0.3657	45.6208
Calcium	rs117213754	12	A	G	0.0957688	0.00885262	5.00035e-28	-0.0038	0.2902	0.9894	117.031
Calcium	rs11746292	5	G	T	0.0128374	0.00259137	7.10003e-08	-0.0187	0.0526	0.7219	24.541
Calcium	rs11806	22	G	A	0.0121765	0.00226825	3.50002e-08	0.0195	0.0438	0.655901	28.8178
Calcium	rs11928797	3	A	C	0.0193656	0.00332985	2.30001e-09	-0.0014	0.0654	0.9831	33.8229
Calcium	rs11969759	6	T	C	-0.0316631	0.00529948	1.2e-09	0.0482	0.0953	0.6128	35.6975
Calcium	rs12069983	1	A	C	0.01094	0.0023008	5e-07	-0.0144	0.0446	0.747001	22.6087
Calcium	rs12070288	1	G	C	0.0396675	0.00395442	5.60015e-24	0.0062	0.0854	0.9421	100.624
Calcium	rs12212449	6	T	C	-0.0290903	0.00219175	7.00003e-43	-0.0306	0.0445	0.4912	176.162
Calcium	rs1229984	4	C	T	0.0372191	0.00688256	8.60003e-09	-0.0333	0.2864	0.9073	29.2435
Calcium	rs12341814	9	A	G	-0.0601254	0.00453117	5.10035e-42	0.0132	0.0701	0.8502	176.073
Calcium	rs12443971	16	G	A	-0.0105594	0.00218881	4.70002e-06	0.0214	0.0423	0.612099	23.2734
Calcium	rs1250600	10	G	T	0.0210931	0.0022422	1.39991e-20	0.0232	0.0456	0.6101	88.4973
Calcium	rs12508248	4	G	T	-0.0120957	0.00217321	8.30004e-09	0.0427	0.0423	0.3136	30.9782
Calcium	rs12568310	1	T	C	-0.0155764	0.002243	1.59993e-12	0.0013	0.0433	0.9755	48.2251
Calcium	rs1260326	2	C	T	-0.0506985	0.00220606	9.59401e-122	-0.0841	0.0445	0.0587706	528.145
Calcium	rs12613807	2	C	T	0.0158636	0.00215016	1.50003e-13	-0.0828	0.0423	0.0503199	54.4327
Calcium	rs12619647	2	G	T	-0.0183817	0.00232018	3.10027e-16	0.08	0.0433	0.0649696	62.7662
Calcium	rs1262217	10	A	G	0.0236568	0.00282225	4.10015e-17	-0.0089	0.0739	0.9037	70.2617
Calcium	rs12642236	4	T	C	-0.00997121	0.00219004	2.80001e-06	-0.0227	0.044	0.6051	20.7295
Calcium	rs1275745	14	G	C	0.0159326	0.00349351	4.09996e-06	0.0306	0.0555	0.581201	20.7992
Calcium	rs12881815	14	A	G	0.0284183	0.00468035	1.6e-10	0.0476	0.1029	0.643701	36.867
Calcium	rs12940014	17	C	T	-0.0137624	0.00214096	9.60064e-11	0.0127	0.0423	0.7642	41.3208
Calcium	rs13107325	4	T	C	-0.0619499	0.00413004	2.99985e-52	-0.1789	0.1778	0.3143	224.994
Calcium	rs13198716	6	T	C	0.0309277	0.00709526	4.20001e-06	0.0068	0.1008	0.9461	19.0001
Calcium	rs13203469	6	A	C	-0.0169054	0.00218611	2.70023e-15	0.0129	0.0454	0.776301	59.8005
Calcium	rs13285323	9	A	G	-0.0117243	0.00247305	1.6e-06	0.0566	0.0499	0.2563	22.4753
Calcium	rs1334576	6	A	G	-0.0109195	0.00217792	4e-07	-0.0248	0.0422	0.556	25.1373
Calcium	rs13379416	14	T	C	0.0173324	0.00305636	1e-08	-0.0922	0.0704	0.1903	32.1593
Calcium	rs1354034	3	C	T	-0.0192191	0.00217447	1.39991e-18	-0.0162	0.0465	0.7272	78.1191
Calcium	rs1412829	9	G	A	-0.012467	0.00217309	2.30001e-09	0.0462	0.0428	0.2803	32.9129
Calcium	rs1440150	3	C	T	0.00954732	0.00214642	4.30002e-06	0.0545	0.0425	0.2003	19.7848
Calcium	rs1477141	17	G	T	-0.0114266	0.00214252	1.29999e-08	0.0034	0.0424	0.9366	28.4434
Calcium	rs1502359	1	G	A	0.0202772	0.00294934	1.80011e-12	-0.003	0.0562	0.9581	47.2677
Calcium	rs1509123	17	T	C	-0.0283396	0.00447278	1.09999e-10	-0.1999	0.1229	0.1037	40.1449
Calcium	rs1568422	3	T	C	0.0470488	0.004021	4.79954e-32	0.026	0.0798	0.7449	136.907
Calcium	rs165316	1	G	A	-0.0165235	0.00268627	5e-10	-0.0742	0.0516	0.1509	37.8358
Calcium	rs1672991	19	G	A	0.0764711	0.00430701	1.10002e-74	-0.0215	0.0867	0.8045	315.24
Calcium	rs16837047	1	G	A	0.0150687	0.00315819	2.19999e-06	0.0301	0.0711	0.671399	22.7653
Calcium	rs16975492	13	T	C	0.0105735	0.0022457	2.59998e-06	-0.0361	0.0442	0.4138	22.1683
Calcium	rs170183	21	A	G	-0.0111576	0.00215381	5.99998e-08	0.0274	0.0426	0.5213	26.8364
Calcium	rs17035642	4	A	G	0.0207435	0.00379323	3.40001e-09	-0.1139	0.0773	0.1408	29.905
Calcium	rs1705690	8	T	C	-0.0106466	0.00219161	2.80001e-06	-0.0442	0.0443	0.3187	23.599
Calcium	rs17217119	20	G	A	-0.0573841	0.00270149	1.90108e-105	0.0568	0.0502	0.2574	451.205
Calcium	rs17391694	1	T	C	0.017671	0.00310051	2e-08	0.0905	0.0626	0.1485	32.4828
Calcium	rs174549	11	A	G	-0.013609	0.00231689	7.10003e-10	-0.008	0.0435	0.8537	34.5016
Calcium	rs17580	14	A	T	0.052327	0.00510909	4.40048e-25	0.1883	0.223	0.3983	104.897
Calcium	rs17612547	4	C	T	0.0122553	0.0027664	4.49997e-06	0.0723	0.048	0.1323	19.6253
Calcium	rs17704752	19	C	T	-0.0264398	0.00554554	1.6e-06	0.079	0.1122	0.4811	22.7314
Calcium	rs17774982	3	C	T	-0.0262027	0.00347787	2.09991e-13	-0.0128	0.0604	0.8324	56.7627
Calcium	rs17884869	12	A	G	-0.109364	0.00705011	4.70002e-54	-0.0317	0.114	0.781	240.633
Calcium	rs1801282	3	G	C	-0.0355864	0.00336805	3.50026e-27	-0.0363	0.0564	0.52	111.637
Calcium	rs1801725	3	T	G	0.188773	0.00317041	1e-200	-0.0836	0.0632	0.186	3545.25
Calcium	rs1868940	19	A	C	0.020596	0.00278059	1.50003e-13	0.0475	0.0689	0.49	54.8643
Calcium	rs186939	16	C	G	-0.0124286	0.00235398	9.49992e-08	0.0173	0.0433	0.6899	27.8764
Calcium	rs1887772	9	A	C	-0.0328583	0.00257484	1.50003e-39	-0.0061	0.0513	0.905	162.85
Calcium	rs195521	6	C	T	-0.0141692	0.00218357	1.50003e-11	0.0367	0.0466	0.4299	42.107
Calcium	rs1982151	9	G	A	-0.0115527	0.00246983	2.19999e-07	-0.0321	0.0484	0.507399	21.8792
Calcium	rs2000999	16	A	G	0.0161592	0.00292558	3.09999e-08	0.0491	0.0533	0.3568	30.508
Calcium	rs2006092	22	G	A	0.0189695	0.00224549	1.10002e-17	0.0641	0.0447	0.1522	71.3653
Calcium	rs2060560	10	T	C	0.010252	0.00222578	4.79999e-06	-0.0345	0.0433	0.425	21.2154
Calcium	rs2060982	11	A	G	0.0187151	0.0021518	1.50003e-18	0.005	0.0438	0.9087	75.6447
Calcium	rs2075096	4	T	C	0.0143742	0.00233215	2.80001e-10	-0.0178	0.0463	0.7007	37.9885
Calcium	rs2075863	1	A	G	-0.0131006	0.00219269	4.49997e-10	0.0029	0.0432	0.9463	35.6965
Calcium	rs2076258	6	T	C	-0.0108072	0.00224866	5e-07	0.0183	0.0479	0.702901	23.0981
Calcium	rs2145031	14	C	A	-0.0111355	0.00246352	1.89998e-06	-0.0037	0.0497	0.9413	20.4317
Calcium	rs218690	17	C	T	0.015341	0.00277391	3.29997e-08	-0.0485	0.0613	0.4287	30.5858
Calcium	rs2232486	17	C	T	-0.0157776	0.00247294	6.4998e-11	-0.0787	0.0496	0.1125	40.7054
Calcium	rs2247935	2	G	A	-0.0129806	0.00214717	1.5e-10	0.0927	0.0428	0.0303697	36.5472
Calcium	rs2255437	16	G	A	-0.0114394	0.00215014	6.1e-08	-0.0413	0.0456	0.3655	28.3055
Calcium	rs2273121	11	A	G	0.0120381	0.00245403	3.09999e-06	0.0605	0.0481	0.209	24.0632
Calcium	rs2274224	10	C	G	-0.018681	0.00217679	4.79954e-17	-0.0167	0.0445	0.708101	73.6487
Calcium	rs2276561	2	C	G	-0.0207349	0.002172	1.80011e-22	0.0085	0.043	0.8433	91.1343
Calcium	rs2276775	3	T	C	0.0173914	0.00350584	1.2e-07	-0.1318	0.0879	0.1339	24.6084
Calcium	rs228769	17	C	G	-0.0169609	0.00264402	5.30029e-11	0.0212	0.0475	0.655399	41.1497
Calcium	rs2290573	15	A	G	0.0110352	0.00218275	2.59998e-07	0.0331	0.0424	0.4355	25.5594
Calcium	rs2296339	6	T	C	0.0110543	0.00217401	1.2e-07	-0.0034	0.0427	0.9374	25.8546
Calcium	rs2304130	19	G	A	0.028098	0.00399048	1.99986e-12	-0.0404	0.0908	0.6567	49.5791
Calcium	rs2305293	12	T	C	0.0201094	0.00433636	7.59994e-07	0.1404	0.1076	0.1919	21.5053
Calcium	rs2306645	8	C	T	-0.0152715	0.00218431	5.10035e-13	0.0041	0.0423	0.923	48.8802
Calcium	rs234051	3	G	A	0.0136475	0.00236088	3.2e-09	-0.0186	0.0484	0.7005	33.4161
Calcium	rs2415037	15	A	G	-0.023809	0.00221666	4.40048e-27	0.0142	0.0427	0.740399	115.367
Calcium	rs2479114	10	T	C	0.0192432	0.00249174	2.09991e-14	0.0482	0.0532	0.3644	59.6413
Calcium	rs2583435	11	C	T	-0.0267611	0.00235547	4.49987e-31	-0.0507	0.0503	0.3139	129.078
Calcium	rs2699426	4	C	T	0.0303235	0.00217981	4.40048e-44	0.0569	0.0449	0.2053	193.517
Calcium	rs2791553	1	G	A	0.0120018	0.00217266	1.29999e-08	-0.0937	0.0433	0.0305197	30.5146
Calcium	rs28444870	18	T	G	0.0168859	0.00237741	2.29985e-12	-0.0502	0.0509	0.3243	50.4473
Calcium	rs28929474	14	T	C	0.132356	0.00775195	4.20049e-66	-0.3201	0.1538	0.0373396	291.517
Calcium	rs2909210	17	T	G	0.0143342	0.00214082	1.20005e-11	-0.0277	0.0435	0.5239	44.8316
Calcium	rs2923089	11	T	C	0.00958436	0.00214533	2.59998e-06	0.0222	0.0425	0.601501	19.9589
Calcium	rs2930796	10	G	A	-0.016751	0.00251241	1.99986e-11	-0.0695	0.0506	0.1692	44.4527
Calcium	rs2968012	5	A	C	0.00992296	0.0021586	3.09999e-06	-0.0109	0.0424	0.7972	21.1318
Calcium	rs3013	12	C	G	-0.0279585	0.00230707	1.9002e-35	-0.0791	0.0505	0.1173	146.86
Calcium	rs302647	11	G	C	-0.0207046	0.00233584	1.20005e-19	-0.0119	0.0436	0.7851	78.5679
Calcium	rs3045	5	C	T	0.0175441	0.00357983	3.29997e-07	0.0405	0.0815	0.6194	24.0179
Calcium	rs3132874	8	A	C	0.018734	0.00313627	1.7e-10	0.0232	0.06	0.6991	35.6806
Calcium	rs3176290	8	A	G	0.0120569	0.00220779	2.59998e-08	-0.0136	0.0434	0.7535	29.8232
Calcium	rs339969	15	A	C	0.0152143	0.00220142	4.49987e-12	0.0356	0.0473	0.4518	47.7635
Calcium	rs34372369	7	A	G	0.0412127	0.00501636	2.80027e-17	-0.0595	0.0787	0.450001	67.4967
Calcium	rs34505073	13	A	G	-0.0425727	0.00732088	1.79999e-09	-0.142	0.1588	0.3714	33.8169
Calcium	rs34592828	5	A	G	-0.0280912	0.0052194	2.59998e-08	-0.0306	0.1069	0.774499	28.9666
Calcium	rs34722	19	A	C	-0.0104574	0.00219571	4.30002e-06	-0.0469	0.0429	0.2746	22.6827
Calcium	rs35096828	5	C	T	-0.0238802	0.00238968	5.00035e-24	0.0579	0.0481	0.2289	99.8606
Calcium	rs35292974	2	C	T	0.0264976	0.0022098	3.69999e-34	0.0067	0.045	0.8823	143.782
Calcium	rs35385804	19	T	C	0.0137196	0.00270797	3.09999e-07	-0.0087	0.0643	0.8929	25.6681
Calcium	rs35699176	19	A	G	0.0314245	0.00493733	4.30031e-11	-0.2013	0.1629	0.2165	40.5089
Calcium	rs35714990	9	T	C	0.0332694	0.00254478	5.19996e-39	0.0023	0.0464	0.9599	170.918
Calcium	rs35821147	2	G	A	0.0155428	0.00347396	4.49997e-06	-0.0147	0.0874	0.8668	20.0174
Calcium	rs36104352	8	C	A	0.0278578	0.00329167	5.60015e-18	-0.0853	0.0838	0.3088	71.6241
Calcium	rs36694	5	A	C	0.0119196	0.00244712	3.59998e-07	0.1029	0.0519	0.0474701	23.7252
Calcium	rs3746069	19	T	C	-0.0436455	0.00276532	1.10002e-57	-0.0308	0.0565	0.5851	249.107
Calcium	rs3762159	14	C	T	0.0302043	0.00382663	4.60045e-15	0.044	0.0634	0.4875	62.3021
Calcium	rs3780126	8	A	G	-0.0165637	0.00221168	1.69981e-13	0.0731	0.0424	0.0843607	56.0877
Calcium	rs3797340	5	G	C	-0.0144629	0.00266343	1.29999e-08	0.1242	0.0471	0.00841008	29.4867
Calcium	rs3801964	7	C	T	-0.0203101	0.00259526	1.20005e-14	-0.062	0.0501	0.216	61.2435
Calcium	rs3803915	19	A	C	0.0228324	0.003238	4.70002e-13	0.0177	0.0642	0.783	49.7218
Calcium	rs385893	9	C	T	0.0108557	0.00214894	3.09999e-07	-0.0317	0.0425	0.4556	25.5191
Calcium	rs3909725	11	A	G	0.0177656	0.00288245	1e-09	-0.0088	0.0582	0.8792	37.9869
Calcium	rs3925584	11	C	T	0.00959721	0.00214648	1.89998e-06	-0.033	0.0425	0.4378	19.991
Calcium	rs399535	14	T	C	-0.0182294	0.00315622	6.59994e-09	-0.089	0.0671	0.1847	33.3586
Calcium	rs4073398	2	T	C	-0.0197934	0.00230032	4.10015e-18	0.0187	0.0458	0.683299	74.0393
Calcium	rs41278174	16	A	G	0.0484496	0.00676768	2.49977e-12	0.2252	0.1182	0.0568395	51.2506
Calcium	rs41278228	20	A	G	0.0139114	0.00293293	1.2e-06	-0.1241	0.0596	0.0373302	22.4976
Calcium	rs41287288	1	C	T	0.109746	0.00694884	1.50003e-57	-0.1139	0.091	0.2106	249.431
Calcium	rs420122	2	G	A	0.0203236	0.00221574	1.69981e-19	0.0014	0.0468	0.9766	84.1321
Calcium	rs42039	7	T	C	-0.0190297	0.00249859	1e-15	0.0734	0.05	0.1426	58.0058
Calcium	rs4311394	5	G	A	0.0130629	0.00246651	5.39995e-08	0.104	0.0494	0.0351803	28.0486
Calcium	rs433402	9	G	A	0.0123547	0.00242269	6.59994e-08	-0.0006	0.0433	0.9895	26.0056
Calcium	rs434943	14	A	G	-0.0112204	0.00227254	1.6e-06	-0.0362	0.0443	0.414	24.3776
Calcium	rs4394621	1	A	G	-0.0129354	0.00276553	3.50002e-06	0.0319	0.0452	0.4798	21.8777
Calcium	rs45581632	9	T	A	-0.0412516	0.00883821	1.89998e-06	-0.0573	0.0934	0.539499	21.7847
Calcium	rs4647903	8	A	C	0.0211154	0.00255168	3.40017e-17	0.0304	0.0558	0.5856	68.4769
Calcium	rs4654748	1	T	C	0.0247608	0.00213626	6.09958e-23	-0.0017	0.0423	0.9673	134.344
Calcium	rs4691380	4	T	C	-0.0110104	0.00228375	8.19993e-07	0.0334	0.0489	0.4947	23.2438
Calcium	rs4705835	5	C	T	0.015578	0.00271903	2.90001e-09	0.0245	0.0468	0.6008	32.8241
Calcium	rs4712524	6	G	A	0.0107204	0.0023157	9.49992e-07	0.0287	0.0442	0.515101	21.4316
Calcium	rs4719841	7	G	A	0.0112212	0.00217946	1.2e-06	-0.099	0.0439	0.0240702	26.5081
Calcium	rs4754834	11	T	G	0.0123217	0.00224713	1.09999e-07	-0.0559	0.044	0.2044	30.0665
Calcium	rs4756195	11	G	A	-0.0138464	0.00238102	5.60003e-10	0.0114	0.0463	0.8061	33.8178
Calcium	rs4766497	12	C	T	0.0152102	0.00219821	7.10068e-13	0.0261	0.0431	0.5441	47.8773
Calcium	rs477461	10	G	A	-0.0317758	0.00310946	4.10015e-25	0.0028	0.0547	0.9586	104.429
Calcium	rs4775935	15	G	T	-0.020424	0.00224648	1.20005e-20	-0.0705	0.0444	0.1122	82.656
Calcium	rs4793217	17	A	G	0.0121579	0.00232413	5.30005e-08	0.0416	0.0436	0.3396	27.3649
Calcium	rs4812772	20	C	T	0.0111619	0.00242176	9.20005e-07	-0.0947	0.0486	0.0511906	21.2428
Calcium	rs4840342	8	C	G	-0.021405	0.00334857	1.09999e-10	-0.0539	0.0673	0.4228	40.8611
Calcium	rs4841132	8	G	A	0.0665323	0.00395705	2.49977e-65	-0.0005	0.0638	0.9939	282.696
Calcium	rs4842502	12	A	G	-0.0179695	0.00238395	1.9002e-13	0.0397	0.0439	0.366	56.8166
Calcium	rs4864709	4	C	T	0.0132545	0.00221868	2.69998e-09	-0.0297	0.0441	0.5014	35.6891
Calcium	rs4918	3	C	G	0.0355864	0.0022435	7.50067e-60	0.0516	0.0434	0.2339	251.602
Calcium	rs4919418	10	C	A	-0.0102404	0.00218458	3.89996e-06	-0.0058	0.0474	0.9034	21.9733
Calcium	rs4962237	9	T	C	0.0307642	0.00424694	1e-12	-0.0709	0.0773	0.3588	52.4731
Calcium	rs4980661	11	A	G	0.0107107	0.00214352	3.59998e-07	-0.0071	0.0433	0.8705	24.9677
Calcium	rs542413	2	A	G	-0.0106153	0.00229302	2.1e-06	-0.0118	0.0466	0.7994	21.4312
Calcium	rs555754	6	A	G	-0.0114788	0.0021559	1.79999e-08	-0.1367	0.0424	0.00125101	28.3487
Calcium	rs55707100	15	T	C	0.0921357	0.00680865	1.20005e-42	0.4439	0.2804	0.1134	183.118
Calcium	rs55772024	6	A	G	-0.0147914	0.00249474	1.5e-09	-0.0022	0.045	0.9606	35.1533
Calcium	rs561830	11	T	C	-0.0200566	0.00257532	8.60003e-15	-0.0035	0.0508	0.9446	60.6527
Calcium	rs56235845	5	G	T	0.0186073	0.00229034	9.30037e-17	-0.0123	0.0432	0.776699	66.0031
Calcium	rs568690	6	A	G	-0.0114862	0.00222219	9.29994e-07	-0.0125	0.0432	0.7718	26.717
Calcium	rs5745687	7	T	C	0.0237558	0.00434633	1.09999e-08	0.0199	0.105	0.8498	29.8739
Calcium	rs589967	2	C	T	0.00981258	0.00215893	2.69998e-06	0.0633	0.0428	0.1394	20.6579
Calcium	rs59917700	17	T	C	-0.0198555	0.00284217	1.29987e-12	0.0989	0.051	0.0525098	48.8044
Calcium	rs5994293	22	T	G	0.014041	0.00217589	8.9002e-11	-0.0025	0.0433	0.954	41.6409
Calcium	rs6002910	22	T	C	0.016012	0.00264134	3.09999e-10	0.0247	0.0519	0.6338	36.7486
Calcium	rs605422	8	A	C	-0.02393	0.00539838	3.59998e-06	-0.061	0.13	0.6391	19.6497
Calcium	rs6124323	20	A	G	0.0140926	0.00215601	2.99985e-12	-0.0459	0.0425	0.281	42.7247
Calcium	rs6136489	20	G	T	-0.0111322	0.00227426	1.09999e-06	0.0545	0.0467	0.244	23.9596
Calcium	rs61770531	1	C	T	0.032829	0.00379907	3.59998e-18	-0.1377	0.1232	0.2639	74.6721
Calcium	rs61938827	12	A	C	-0.0105671	0.00216569	1e-06	0.0408	0.043	0.3427	23.8077
Calcium	rs61955225	12	C	A	0.0408127	0.00729209	1.7e-08	-0.1421	0.0921	0.1227	31.3245
Calcium	rs62053234	16	T	G	0.0197121	0.00265208	6.59933e-14	-0.0956	0.0586	0.103	55.2447
Calcium	rs62068713	16	T	C	0.0220195	0.00278915	4.00037e-16	0.0513	0.0602	0.3943	62.326
Calcium	rs62188040	2	A	C	0.0202704	0.00336599	5.60003e-10	-0.0445	0.0735	0.5443	36.2658
Calcium	rs62344676	4	G	C	0.0249722	0.00448699	5.99998e-08	-0.0137	0.0941	0.8842	30.9743
Calcium	rs62441844	6	T	C	0.0129424	0.00265349	3.79997e-07	0.0533	0.0528	0.3127	23.7899
Calcium	rs62508470	8	T	C	0.0151184	0.00246701	1.2e-09	-0.026	0.0536	0.6278	37.555
Calcium	rs62621812	7	A	G	0.0403907	0.00739997	2.69998e-08	0.0382	0.1055	0.7171	29.7921
Calcium	rs629301	1	T	G	0.0168942	0.00257022	1.9002e-12	-0.01	0.0518	0.8466	43.2048
Calcium	rs6441598	3	G	T	0.01047	0.0021931	1.79999e-06	0.0648	0.0429	0.1304	22.7916
Calcium	rs648514	3	A	G	-0.0138191	0.00213638	9.20026e-12	-0.0061	0.0424	0.8858	41.8408
Calcium	rs6517237	21	C	T	-0.0160582	0.00223394	8.10028e-14	0.0476	0.0444	0.2828	51.6712
Calcium	rs6583833	10	T	C	-0.0153235	0.00216472	7.59976e-13	-0.045	0.0426	0.2906	50.1084
Calcium	rs6686670	1	A	G	0.0222484	0.00213921	1.20005e-26	-0.0416	0.0425	0.3271	108.165
Calcium	rs67118370	9	A	G	-0.0126919	0.00258317	3.59998e-07	-0.0532	0.0557	0.3394	24.1404
Calcium	rs6749633	2	A	G	-0.0105991	0.002371	4.90004e-06	0.0362	0.0475	0.4465	19.9836
Calcium	rs6824722	4	G	A	0.0110695	0.00241963	3.09999e-06	-0.0552	0.047	0.2405	20.9294
Calcium	rs6841258	4	T	C	-0.0421757	0.00286295	2.80027e-52	-0.1426	0.0631	0.02386	217.018
Calcium	rs685791	18	T	G	0.0129329	0.00216448	4.39997e-09	0.0299	0.0434	0.490601	35.7012
Calcium	rs6881051	5	A	G	0.0104055	0.00222252	2.99999e-06	0.0135	0.0453	0.765701	21.9196
Calcium	rs6884621	5	A	G	0.0194899	0.00229266	5.70033e-20	-0.0087	0.0458	0.8489	72.2666
Calcium	rs6909201	6	G	A	-0.0404906	0.0021428	8.00018e-81	0.0187	0.0426	0.6599	357.061
Calcium	rs694	11	T	C	0.0312105	0.0022178	3.19963e-45	-0.0233	0.0436	0.5939	198.041
Calcium	rs6950388	7	A	G	0.0124604	0.00266036	1.29999e-06	0.0027	0.0505	0.9571	21.9372
Calcium	rs6982502	8	T	C	-0.0123184	0.00214665	1.5e-09	-0.0136	0.0424	0.7487	32.9294
Calcium	rs6993770	8	T	A	-0.0210724	0.00236788	2.39994e-20	-0.0037	0.0511	0.9429	79.1966
Calcium	rs7005613	8	T	C	0.0142398	0.00218609	4.60045e-11	-0.0537	0.044	0.2221	42.4297
Calcium	rs7085854	10	C	T	0.0166044	0.00261968	2.1e-10	-0.0477	0.0512	0.3515	40.1742
Calcium	rs7094402	10	G	A	-0.0425698	0.0037644	1.50003e-31	0.0396	0.0777	0.610299	127.882
Calcium	rs7115200	11	G	T	-0.0135782	0.00215857	1.2e-10	0.0716	0.0432	0.0976	39.5685
Calcium	rs713101	17	G	A	0.0101238	0.00217373	2.69998e-06	-0.0452	0.0435	0.2987	21.6907
Calcium	rs71329093	21	G	A	-0.0254714	0.00476947	8.50002e-08	-0.0177	0.112	0.8747	28.5209
Calcium	rs71514236	1	A	G	0.0171024	0.00231648	1.20005e-13	-0.0573	0.0483	0.2354	54.5073
Calcium	rs7156256	14	A	C	-0.0283674	0.00348362	1.29987e-16	-0.0847	0.0615	0.1685	66.3094
Calcium	rs7203972	16	A	C	0.0143041	0.00230497	3.59998e-11	-0.0118	0.0446	0.790801	38.5113
Calcium	rs72649167	4	A	G	-0.030852	0.00680112	2e-06	-0.0876	0.1309	0.5031	20.578
Calcium	rs72697808	1	A	G	0.0195474	0.00289023	1.59993e-12	0.021	0.0509	0.6799	45.7416
Calcium	rs72995652	2	A	C	0.0139588	0.00305838	1.40001e-06	-0.0128	0.0702	0.855	20.831
Calcium	rs73030989	19	T	C	-0.073431	0.00837022	8.49963e-20	0.004	0.1762	0.9818	76.9632
Calcium	rs73078112	20	T	C	0.0533554	0.00669608	1.39991e-15	0.1112	0.2196	0.6127	63.4912
Calcium	rs73104468	3	G	T	0.0178443	0.00306372	1.6e-08	-0.0359	0.0651	0.580801	33.9233
Calcium	rs73167313	13	T	C	-0.0172137	0.00241374	1.39991e-12	0.0277	0.0449	0.5372	50.8587
Calcium	rs7328352	13	G	A	-0.0347899	0.00298907	3.80014e-31	0.0359	0.0574	0.5318	135.467
Calcium	rs73632737	11	C	G	-0.0625475	0.00410344	6.4998e-55	0.1687	0.078	0.0305703	232.339
Calcium	rs74058603	12	G	T	0.025168	0.00440798	4e-09	0.0596	0.0741	0.4209	32.5999
Calcium	rs741068	7	C	T	-0.0152767	0.00226912	6.4003e-12	-0.0696	0.0452	0.1235	45.3254
Calcium	rs74758151	12	G	A	-0.0256004	0.00415211	1.7e-10	0.0998	0.0681	0.1426	38.0149
Calcium	rs7538773	1	A	G	0.0179889	0.00220593	4.49987e-17	0.0405	0.0433	0.3497	66.5003
Calcium	rs7546838	1	G	A	0.0173469	0.00226533	3.10027e-14	0.0031	0.0438	0.9442	58.6379
Calcium	rs755555	11	T	C	-0.0208604	0.00230642	4.19952e-21	0.0049	0.0492	0.92	81.8024
Calcium	rs7556531	1	T	G	0.0116495	0.00229323	6.19998e-08	0.0189	0.046	0.681	25.8058
Calcium	rs7575118	2	C	T	-0.0152522	0.00294651	2.69998e-07	0.006	0.0696	0.9307	26.7946
Calcium	rs75834048	1	C	T	-0.034305	0.00579	6.59994e-09	0.1022	0.1372	0.4564	35.1039
Calcium	rs7586294	2	C	T	-0.0122214	0.00213879	1.40001e-08	-0.0749	0.0425	0.0780998	32.6515
Calcium	rs760077	1	T	A	-0.0281476	0.0022122	2.39994e-36	-0.0099	0.0439	0.8208	161.894
Calcium	rs7612160	3	A	C	0.0220002	0.00224748	1.59993e-23	-0.0548	0.0459	0.2321	95.8207
Calcium	rs761566	20	T	G	-0.0359523	0.00315222	2.29985e-30	0.0439	0.0562	0.4351	130.082
Calcium	rs76191003	12	T	C	0.0247272	0.00425553	3.09999e-09	0.0625	0.0799	0.4342	33.763
Calcium	rs7628990	3	T	G	0.0557572	0.00294786	1.80011e-83	0.0692	0.0549	0.2073	357.755
Calcium	rs76553165	4	T	G	-0.018717	0.00353868	4.60002e-08	-0.0739	0.101	0.4642	27.9761
Calcium	rs7688952	4	A	C	0.01418	0.00222554	3.2e-10	0.0273	0.0425	0.5214	40.5956
Calcium	rs7707023	5	C	T	0.0110393	0.00223897	1.5e-06	0.039	0.0467	0.4043	24.31
Calcium	rs7722186	5	A	G	0.0134101	0.00217756	2.1e-09	-0.032	0.0427	0.452701	37.9247
Calcium	rs7742369	6	G	A	0.0464174	0.00281723	8.4004e-62	0.057	0.0608	0.3487	271.466
Calcium	rs7743308	6	T	C	-0.0166167	0.00214392	1.9002e-15	0.0661	0.0423	0.118	60.0717
Calcium	rs775246	12	C	A	-0.0171276	0.00239833	1.69981e-12	-0.0126	0.045	0.779701	51.0003
Calcium	rs77542162	17	G	A	-0.0969045	0.00734996	4.30031e-41	0.1252	0.2625	0.633501	173.826
Calcium	rs77556451	9	G	T	-0.0189842	0.0035331	5.1e-08	0.0413	0.0643	0.5214	28.8716
Calcium	rs77849807	4	G	A	0.0478143	0.00865757	7.79992e-09	0.1352	0.1372	0.3246	30.5015
Calcium	rs7900404	10	A	G	-0.0264955	0.00292714	5.10035e-20	0.0239	0.0488	0.624901	81.9323
Calcium	rs79274199	7	G	C	-0.0333162	0.00646411	7.59994e-08	0.4311	0.2405	0.0731004	26.5639
Calcium	rs79512403	7	G	T	0.0217236	0.0039628	3.09999e-08	-0.0515	0.0648	0.4264	30.0509
Calcium	rs7978353	12	G	A	0.0100537	0.00219837	6.1e-07	0.0106	0.0425	0.8036	20.9145
Calcium	rs800708	7	G	T	-0.0205259	0.00259421	9.49948e-15	0.057	0.0536	0.2884	62.6025
Calcium	rs8063	16	G	A	-0.0131591	0.00236592	2.80001e-08	-0.0227	0.0467	0.6261	30.935
Calcium	rs8123293	20	G	A	0.0240288	0.00338855	1.10002e-13	0.0253	0.0546	0.6434	50.2845
Calcium	rs8208	15	A	G	-0.0136488	0.00238546	5.69994e-09	-0.0627	0.0455	0.1686	32.7373
Calcium	rs838705	2	A	G	-0.0422157	0.00218537	9.49948e-86	0.0107	0.0435	0.805	373.161
Calcium	rs848486	7	A	G	0.021748	0.00218182	7.39946e-24	-0.028	0.0433	0.517201	99.357
Calcium	rs871737	9	C	A	-0.0113017	0.00215804	3.59998e-07	0.0336	0.0427	0.4319	27.4262
Calcium	rs883951	9	G	A	0.0248197	0.00244325	3.69999e-25	0.0248	0.0463	0.591199	103.194
Calcium	rs896854	8	C	T	-0.010866	0.00214457	1.79999e-07	0.0788	0.0425	0.0640796	25.6718
Calcium	rs900400	3	C	T	0.0194628	0.00218042	2.99985e-19	0.0205	0.0456	0.6536	79.6761
Calcium	rs904800	16	G	A	-0.0300075	0.00216859	7.00003e-46	-0.0128	0.0433	0.768199	191.471
Calcium	rs9302659	16	G	A	-0.0187657	0.00235577	1.10002e-16	0.0125	0.0457	0.785199	63.4544
Calcium	rs9321013	6	A	G	-0.0218998	0.0023186	2.99985e-23	-0.053	0.0443	0.2318	89.2127
Calcium	rs9390698	6	A	G	0.0117158	0.00215077	2.30001e-07	-0.0189	0.0428	0.658701	29.6725
Calcium	rs9414820	10	C	A	-0.0175671	0.0030668	2e-08	-0.0152	0.054	0.778999	32.8116
Calcium	rs9473932	6	A	G	-0.0111178	0.00237749	1e-06	0.0174	0.0444	0.6951	21.8675
Calcium	rs9530	7	G	A	-0.0299062	0.00215521	5.19996e-46	-0.0471	0.0435	0.2792	192.549
Calcium	rs968470	2	C	T	-0.0406531	0.00219201	1.39991e-79	0.0668	0.0425	0.1159	343.954
Calcium	rs9837271	3	T	C	-0.0113198	0.00215813	7.10003e-09	-0.0466	0.0424	0.2723	27.5119
Calcium	rs9907379	17	C	T	-0.0244752	0.00264941	4.00037e-21	0.004	0.0559	0.9428	85.3399
Copper	rs10014072	4	G	A	-0.164	0.034	1.13e-06	-0.0735	0.0447	0.1003	23.2486
Copper	rs1175550	1	G	A	0.198	0.032	5.03002e-10	0.077	0.0474	0.1044	38.2557
Copper	rs12153606	5	T	G	-0.159	0.034	2.5e-06	-0.0194	0.0577	0.7363	21.8526
Copper	rs12582659	12	C	T	1.262	0.27	2.86003e-06	0.1017	0.0892	0.2543	21.8302
Copper	rs2769264	1	G	T	0.313	0.034	2.63027e-20	0.0436	0.0569	0.4437	84.6832
Copper	rs3857536	6	T	C	-0.129	0.028	4.08e-06	0.0035	0.0424	0.9352	21.2095
Iron	rs114738685	11	T	C	0.0553606	0.0117311	2.4e-06	0.039	0.0856	0.6487	22.2695
Iron	rs115064104	3	T	C	0.151269	0.0327424	3.8e-06	-0.546	0.4585	0.2336	21.3435
Iron	rs116863411	20	T	A	-0.0946561	0.0204154	3.5e-06	-0.1599	0.1381	0.2469	21.4965
Iron	rs118189684	11	C	T	0.0593252	0.0120713	8.9e-07	0.0348	0.125	0.7805	24.1522
Iron	rs1370102	10	A	C	-0.0252135	0.00545817	3.8e-06	0.0133	0.0423	0.752501	21.3382
Iron	rs148244439	5	T	C	0.0591791	0.0122191	1.3e-06	-0.1338	0.1115	0.23	23.4555
Iron	rs150479966	22	C	G	0.170181	0.0336231	4.2e-07	-0.7131	0.6341	0.2608	25.6173
Iron	rs155599	2	C	T	0.0302901	0.00594077	3.4e-07	0.084	0.0472	0.07486	25.9958
Iron	rs17257441	1	T	C	-0.037713	0.0082347	4.7e-06	0.0637	0.0564	0.2586	20.9736
Iron	rs2647238	4	C	T	-0.0254293	0.00548898	3.6e-06	-0.0038	0.0431	0.9293	21.4621
Iron	rs56256289	7	T	C	0.0325776	0.00689983	2.3e-06	-0.0578	0.0482	0.2304	22.2919
Iron	rs6463742	7	C	T	0.0261434	0.00555803	2.6e-06	-0.0024	0.0433	0.9561	22.1243
Iron	rs799443	7	A	T	-0.0300914	0.00573687	1.6e-07	0.0152	0.0426	0.7218	27.512
Iron	rs9297943	8	G	T	0.0265312	0.00562917	2.4e-06	-0.0505	0.0446	0.2575	22.2132
Magnesium	rs111419911	20	G	A	-0.0292815	0.00587917	6.29999e-07	0.0138	0.0479	0.772999	24.8051
Magnesium	rs114575778	4	A	G	-0.145164	0.0274331	1.2e-07	0.3674	0.2167	0.0899601	27.9998
Magnesium	rs114989460	6	C	T	0.0957603	0.0208955	4.60002e-06	0.2529	0.1525	0.0971494	21.0016
Magnesium	rs116028267	5	G	C	-0.0666131	0.014422	3.89996e-06	-0.1851	0.0988	0.0609705	21.3331
Magnesium	rs116740989	2	A	C	0.117547	0.0250756	2.80001e-06	-0.1561	0.1405	0.2665	21.9739
Magnesium	rs116979507	11	T	C	0.063628	0.0138895	4.60002e-06	-0.1179	0.1436	0.4118	20.985
Magnesium	rs1247081	10	T	G	0.0256696	0.00536614	1.7e-06	0.0013	0.0428	0.9757	22.8824
Magnesium	rs140205161	4	G	A	0.162252	0.0352098	4.09996e-06	-0.0363	0.1014	0.720701	21.2344
Magnesium	rs144862520	7	T	C	-0.0703248	0.0153669	4.70002e-06	0.1537	0.1236	0.2136	20.9426
Magnesium	rs146963873	16	A	T	-0.16778	0.0329752	3.59998e-07	0.4569	0.496	0.357	25.8876
Magnesium	rs147150587	12	A	G	0.128307	0.0276315	3.40001e-06	-0.557	0.3048	0.0676005	21.5615
Magnesium	rs1559583	18	C	T	-0.0303381	0.00654176	3.50002e-06	0.0098	0.0515	0.8489	21.5067
Magnesium	rs2745938	1	T	G	0.0269243	0.00561835	1.6e-06	0.0679	0.0472	0.1504	22.9645
Magnesium	rs4535437	5	G	A	0.0302082	0.00623112	1.2e-06	-0.0376	0.0464	0.4177	23.502
Magnesium	rs573905	11	G	A	0.0275402	0.00538992	3.2e-07	-0.0916	0.0425	0.0312097	26.107
Magnesium	rs7022555	9	T	C	-0.120695	0.025269	1.79999e-06	-0.0789	0.3104	0.7993	22.8134
Magnesium	rs7339029	13	T	G	0.0362754	0.00792269	4.70002e-06	0.0329	0.0679	0.6284	20.9636
Magnesium	rs76330086	9	T	C	-0.101588	0.0221236	4.39997e-06	-0.1531	0.1778	0.3894	21.0843
Magnesium	rs77126457	8	A	G	0.114984	0.0227843	4.49997e-07	0.2037	0.256	0.4262	25.4677
Selenium	rs11948804	5	T	C	0.236	0.047	3.89996e-07	-0.056	0.071	0.4298	25.1957
Selenium	rs12951643	17	A	G	-0.232	0.047	8.00995e-07	-0.1173	0.0971	0.2273	24.3488
Selenium	rs2631524	16	G	A	0.15	0.032	1.98002e-06	0.1395	0.0572	0.01464	21.9574
Selenium	rs3770549	2	T	A	0.187	0.04	2.39001e-06	0.0953	0.0452	0.0352103	21.8404
Selenium	rs6823178	4	A	G	-0.125	0.026	2.32001e-06	0.0403	0.0426	0.343	23.0978
Selenium	rs921943	5	T	C	0.264	0.03	1.42988e-18	0.0461	0.0477	0.334	77.3861
Selenium	rs9609603	22	C	T	0.123	0.027	4e-06	0.0005	0.044	0.9907	20.7386
Zinc	rs10484100	14	G	A	-0.209	0.045	3.29997e-06	0.1417	0.0829	0.0873997	21.5543
Zinc	rs10931753	2	C	G	-0.129	0.028	4.94003e-06	0.0835	0.0462	0.0708696	21.2095
Zinc	rs11232535	11	C	T	0.325	0.065	6.72992e-07	0.0526	0.1068	0.6221	24.9808
Zinc	rs11763353	7	G	A	-0.192	0.039	6.90001e-07	0.0134	0.0507	0.7915	24.2181
Zinc	rs1532423	8	G	A	-0.178	0.026	6.4003e-12	0.0281	0.045	0.5319	46.8338
Zinc	rs2120019	15	C	T	-0.287	0.033	1.54989e-18	0.0128	0.0515	0.8033	75.5792
Zinc	rs4333127	4	A	G	0.218	0.047	2.99999e-06	0.0491	0.0823	0.5507	21.4973
Zinc	rs7148590	14	A	G	-0.14	0.026	1.37e-07	-0.0261	0.043	0.543501	28.9718
Carotene	rs116995905	16	T	C	-0.132301	0.0288061	4.39997e-06	0.6747	0.5191	0.1937	21.0933
Carotene	rs117731008	22	A	G	0.0977133	0.0212277	4.20001e-06	-0.1207	0.1124	0.2829	21.1879
Carotene	rs12126792	1	G	A	-0.134712	0.0280049	1.5e-06	0.0829	0.2412	0.730999	23.1383
Carotene	rs13295574	9	A	G	-0.0276722	0.00598182	3.69999e-06	-0.0126	0.044	0.774	21.3997
Carotene	rs16898247	8	A	G	-0.107091	0.0200309	8.99995e-08	-0.0895	0.2021	0.6581	28.5819
Carotene	rs17800766	10	C	T	-0.121685	0.0254964	1.79999e-06	0.7907	0.3096	0.01064	22.7773
Carotene	rs1936052	1	T	C	-0.0361185	0.00766833	2.5e-06	0.0734	0.0634	0.2468	22.1842
Carotene	rs2998143	10	G	A	-0.0278722	0.00584016	1.79999e-06	-0.0081	0.0457	0.8592	22.7761
Carotene	rs366337	19	G	A	0.0543804	0.0112221	1.29999e-06	-0.098	0.1059	0.3549	23.4814
Carotene	rs3829931	10	A	T	0.0830829	0.0177899	2.99999e-06	0.1974	0.0981	0.0441296	21.8104
Carotene	rs4771831	13	A	G	-0.0265212	0.00576207	4.20001e-06	-0.0339	0.0483	0.4836	21.1844
Carotene	rs5760695	22	C	T	0.0468481	0.0100556	3.2e-06	0.1218	0.0554	0.0278599	21.7047
Carotene	rs62417408	6	G	A	-0.0691153	0.0146553	2.39999e-06	0.1606	0.0898	0.0736105	22.2406
Carotene	rs6596473	5	C	G	0.0276423	0.00597629	3.69999e-06	-0.0851	0.0459	0.0637206	21.393
Carotene	rs6660246	1	C	A	-0.0266889	0.00553072	1.40001e-06	-0.0118	0.0428	0.7828	23.2855
Carotene	rs77547747	4	C	T	-0.055803	0.0118339	2.39999e-06	-0.1492	0.1275	0.2418	22.2355
Folate	rs118164003	16	T	C	-0.140897	0.0280515	5.1e-07	0.193	0.4975	0.698101	25.2277
Folate	rs148031795	18	T	C	0.104439	0.0223794	3.09999e-06	-0.1594	0.126	0.2058	21.7779
Folate	rs1502443	16	G	C	0.0258943	0.00563529	4.30002e-06	-0.0192	0.0448	0.668399	21.1136
Folate	rs16956822	17	A	G	-0.0792943	0.017182	3.89996e-06	-0.0149	0.0917	0.8711	21.2972
Folate	rs2449166	8	T	C	0.0252219	0.00546681	4e-06	0.0443	0.0433	0.3071	21.285
Folate	rs3772928	3	C	T	-0.0272574	0.00552739	8.19993e-07	-0.0154	0.0439	0.7264	24.3173
Folate	rs57185514	2	G	A	-0.138679	0.0301895	4.39997e-06	-0.1898	0.1119	0.0897305	21.1007
Folate	rs7074988	10	G	A	-0.051278	0.0111147	4e-06	-0.0285	0.0993	0.7742	21.284
Folate	rs76630415	7	G	T	-0.0373906	0.00670304	2.39999e-08	0.0855	0.0525	0.1032	31.1149
Folate	rs76802001	22	A	G	-0.0677158	0.0147765	4.60002e-06	-0.0811	0.1409	0.5647	21.0002
Folate	rs78074774	2	T	C	0.0601471	0.0131667	4.90004e-06	0.0688	0.0992	0.4881	20.8671
Folate	rs79748722	22	T	C	-0.0756746	0.0164864	4.39997e-06	0.0787	0.1935	0.684101	21.0686
Folate	rs79975477	20	T	C	0.0731991	0.0156345	2.80001e-06	-0.0153	0.0803	0.8485	21.9195
Folate	rs8085166	18	G	A	0.0278138	0.00581169	1.7e-06	-0.0312	0.0443	0.4809	22.9035
Vitamin A	rs10248388	7	C	A	0.00312721	0.000672797	3.40001e-06	0.0199	0.0829	0.81	21.6045
Vitamin A	rs1478684	11	G	T	0.00165031	0.000342305	1.40001e-06	0.0232	0.0528	0.6609	23.2436
Vitamin A	rs1953042	9	C	T	0.0018439	0.0003923	2.59998e-06	0.0077	0.0545	0.8872	22.0921
Vitamin A	rs2581667	18	G	A	0.0019536	0.000416108	2.69998e-06	0.0043	0.0679	0.95	22.0423
Vitamin A	rs4131899	3	T	C	-0.00137242	0.000286396	1.7e-06	-0.0466	0.0424	0.2721	22.9635
Vitamin A	rs4379489	8	G	A	0.00160931	0.000350157	4.30002e-06	-0.0886	0.0486	0.0680393	21.1228
Vitamin A	rs6005584	22	C	G	-0.00231054	0.000503359	4.39997e-06	0.059	0.068	0.3857	21.0702
Vitamin A	rs72774943	2	T	C	-0.002746	0.000600626	4.79999e-06	-0.0007	0.096	0.9943	20.9021
Vitamin A	rs72833036	6	G	A	0.00330275	0.000596894	3.09999e-08	0.1951	0.0969	0.0440595	30.6165
Vitamin A	rs7330997	13	C	T	-0.00202514	0.00042208	1.6e-06	-0.096	0.0774	0.2151	23.0207
Vitamin A	rs74161932	10	C	T	0.00225535	0.000473569	1.89998e-06	-0.0857	0.0662	0.1953	22.6809
Vitamin A	rs9982066	21	A	C	0.00146405	0.000291388	5e-07	-0.0388	0.0425	0.3612	25.2445
Vitamin B6	rs10138490	14	C	T	-0.0534963	0.0114138	2.80001e-06	0.0058	0.0884	0.9473	21.9671
Vitamin B6	rs12198456	6	T	C	0.0919531	0.0197234	3.09999e-06	0.0078	0.2365	0.9736	21.7348
Vitamin B6	rs12226112	11	T	G	0.0283412	0.00572659	7.49998e-07	-0.0163	0.043	0.7055	24.4924
Vitamin B6	rs12412051	10	C	G	0.0708635	0.0149768	2.19999e-06	-0.1858	0.1034	0.0723203	22.3869
Vitamin B6	rs141933624	4	A	G	-0.0897347	0.0192811	3.29997e-06	-0.1721	0.1853	0.3529	21.6593
Vitamin B6	rs155599	2	C	T	0.0342533	0.00598463	1e-08	0.084	0.0472	0.07486	32.758
Vitamin B6	rs183178622	4	T	C	-0.0989483	0.0206841	1.7e-06	0.1301	0.163	0.425	22.8839
Vitamin B6	rs188211816	1	A	G	-0.0786243	0.0162809	1.40001e-06	0.07	0.1093	0.5219	23.3208
Vitamin B6	rs34938615	14	G	A	-0.122024	0.0264416	3.89996e-06	-0.228	0.4161	0.5837	21.2962
Vitamin B6	rs3745438	19	C	T	-0.071266	0.0155965	4.90004e-06	-0.0078	0.0693	0.9104	20.8784
Vitamin B6	rs3772928	3	C	T	-0.0292449	0.00553405	1.29999e-07	-0.0154	0.0439	0.7264	27.9255
Vitamin B6	rs67450584	22	T	C	0.036705	0.00745732	8.60003e-07	-0.1201	0.065	0.0644303	24.2254
Vitamin B6	rs7205927	16	C	A	-0.0257861	0.00553457	3.2e-06	-0.0266	0.0431	0.5378	21.7065
Vitamin B6	rs7292147	22	C	G	-0.0258379	0.00550612	2.69998e-06	0.0262	0.0428	0.5404	22.0196
Vitamin B6	rs74640671	8	T	C	-0.127176	0.02738	3.40001e-06	0.2247	0.3268	0.491801	21.574
Vitamin B6	rs77806858	5	C	T	-0.0505124	0.0106104	1.89998e-06	0.1068	0.0922	0.2466	22.6631
Vitamin B6	rs9560457	13	T	C	0.0255037	0.00553964	4.09996e-06	0.0229	0.0433	0.597901	21.1948
Vitamin B12	rs10924919	1	T	C	-0.0286276	0.0056423	3.89996e-07	0.0211	0.044	0.6317	25.7421
Vitamin B12	rs112961770	1	C	G	-0.0888494	0.0184324	1.40001e-06	-0.0018	0.0914	0.9844	23.2344
Vitamin B12	rs112961770	1	C	G	-0.0888494	0.0184324	1.40001e-06	-0.3455	0.6177	0.5759	23.2344
Vitamin B12	rs12776611	10	A	G	-0.0878135	0.0188958	3.40001e-06	0.2565	0.1459	0.0787499	21.5963
Vitamin B12	rs1419875	10	G	T	-0.0315231	0.00683151	3.89996e-06	0.0024	0.0494	0.962	21.2917
Vitamin B12	rs148901823	7	G	A	-0.0486291	0.0100516	1.29999e-06	0.0408	0.0757	0.589899	23.405
Vitamin B12	rs193228340	8	C	T	0.156303	0.0340106	4.30002e-06	-0.6	0.6804	0.3779	21.1199
Vitamin B12	rs388561	22	C	T	0.040271	0.00854945	2.5e-06	0.0226	0.0625	0.717999	22.1868
Vitamin B12	rs61994378	14	C	T	0.0934555	0.0197741	2.30001e-06	-0.2168	0.1339	0.1053	22.3359
Vitamin B12	rs67568068	5	C	T	-0.0317378	0.00664671	1.79999e-06	-0.0371	0.0467	0.4266	22.7996
Vitamin C	rs114598078	3	T	C	0.0655782	0.0137636	1.89998e-06	-0.0281	0.1135	0.8042	22.7008
Vitamin C	rs11650824	17	A	T	0.0794787	0.0158822	5.60003e-07	0.0964	0.0809	0.2332	25.0419
Vitamin C	rs17482258	12	T	C	0.042829	0.00926045	3.69999e-06	0.1262	0.0665	0.0575997	21.3894
Vitamin C	rs1883993	22	A	G	0.044959	0.00935324	1.5e-06	0.1214	0.0517	0.0188499	23.1045
Vitamin C	rs2018201	12	G	T	-0.0808079	0.0171646	2.5e-06	-0.0258	0.1292	0.842	22.1629
Vitamin C	rs4238567	15	C	T	0.0253068	0.00550812	4.30002e-06	0.0169	0.0427	0.691801	21.1084
Vitamin C	rs4481190	3	C	A	-0.0306375	0.00574377	9.59997e-08	-0.0794	0.044	0.0709594	28.4511
Vitamin C	rs61868302	10	T	C	-0.0571013	0.0118391	1.40001e-06	0.0503	0.1144	0.6603	23.2617
Vitamin C	rs74978963	7	T	C	0.150814	0.0310213	1.2e-06	0.1213	0.1338	0.3646	23.6347
Vitamin C	rs7626478	3	A	G	0.0279796	0.00610134	4.49997e-06	0.0667	0.0491	0.1737	21.029
Vitamin C	rs9540734	13	A	G	-0.0259285	0.00548469	2.30001e-06	-0.0791	0.0424	0.0620098	22.3479
Vitamin D	rs10469075	18	T	C	-0.0324603	0.00701256	3.69999e-06	-0.0009	0.0584	0.9873	21.4259
Vitamin D	rs117693112	7	A	G	0.0682431	0.0144786	2.39999e-06	-0.0306	0.1566	0.8449	22.2152
Vitamin D	rs17301981	9	C	T	-0.0437855	0.00958474	4.90004e-06	-0.0046	0.0761	0.9513	20.8683
Vitamin D	rs2399949	3	C	T	-0.034239	0.00705966	1.2e-06	-0.0223	0.0566	0.692901	23.5213
Vitamin D	rs35775421	14	A	G	-0.0559707	0.0122186	4.60002e-06	-0.071	0.0729	0.3301	20.9829
Vitamin D	rs4395237	2	G	T	-0.0601061	0.0127619	2.5e-06	0.1294	0.0949	0.1728	22.1816
Vitamin D	rs57038272	5	T	C	0.0333323	0.00723695	4.09996e-06	0.0319	0.0523	0.5425	21.2132
Vitamin D	rs582962	6	A	G	-0.0283174	0.00608067	3.2e-06	-0.0809	0.0437	0.0643695	21.6866
Vitamin D	rs61942184	12	C	G	0.0822174	0.0177573	3.69999e-06	0.1768	0.1548	0.2532	21.4368
Vitamin D	rs679830	7	C	T	-0.0601819	0.012755	2.39999e-06	0.0864	0.0913	0.3437	22.2617
Vitamin D	rs74593039	10	C	G	0.0350049	0.00753919	3.40001e-06	0.0582	0.0601	0.333	21.5573
Vitamin D	rs75713989	3	T	C	0.039147	0.00816677	1.6e-06	0.0944	0.0664	0.155	22.9765
Vitamin D	rs80261862	7	T	C	-0.0448741	0.00926708	1.29999e-06	-0.0015	0.0552	0.9787	23.4473
Vitamin D	rs9328367	6	T	A	0.0261798	0.00561666	3.09999e-06	-0.0494	0.0429	0.2502	21.7252
Vitamin E	rs111306778	13	A	G	-0.0479658	0.00957227	5.4e-07	-0.0569	0.0696	0.4136	25.1085
Vitamin E	rs12421920	11	G	A	-0.0434479	0.00938496	3.7e-06	0.0526	0.0977	0.5905	21.4318
Vitamin E	rs12899673	15	A	G	0.0268951	0.00581803	3.8e-06	-0.0796	0.0442	0.0715402	21.3688
Vitamin E	rs2723979	7	G	T	-0.0266142	0.00552745	1.5e-06	-0.0903	0.0426	0.0338704	23.1827
Vitamin E	rs35218694	17	G	A	-0.0741637	0.0153104	1.3e-06	-0.2099	0.1505	0.1632	23.4637
Vitamin E	rs4903544	14	T	C	-0.0295098	0.0060211	9.5e-07	-0.006	0.0453	0.894	24.0197
Vitamin E	rs536912	1	A	C	0.0304596	0.00620091	9e-07	0.0055	0.0486	0.9097	24.1282
Vitamin E	rs6033	1	G	A	-0.0516563	0.0105563	9.9e-07	0.0453	0.0674	0.5019	23.9447
Vitamin E	rs71385328	17	G	A	0.130015	0.0262064	7e-07	-0.0749	0.0902	0.4067	24.6127
Vitamin E	rs79966958	9	T	C	-0.116527	0.024505	2e-06	0.2282	0.1611	0.1565	22.6116
Vitamin E	rs979218	7	C	A	-0.0430325	0.00922259	3.1e-06	-0.1005	0.0577	0.0815305	21.7708

## Sheet: Table S3
Table S3. Mendelian Randomization estimation for micronutrients on the risk of erectile dysfunction in the replication stage
Exposure	Outcome	SNPs	IVW		MR-Egger		Weighted median		MR-PRESSO	MR-Egger regression		Cochran’s Q test
			OR (95% CI)	P-value	OR (95% CI)	P-value	OR (95% CI)	P-value		Intercept	P value	IVW Q	P IVW. Q	MR-Egger. Q	P MR-egger. Q
Calcium	Erectile dysfunction	309	0.913(0.815-1.023)	0.117255	0.86(0.707-1.048)	0.135587	0.854(0.687-1.063)	0.157687	0.771	0.00169309	0.468903	289.009	0.774718	288.483	0.769074
Copper	Erectile dysfunction	6	1.115(1.001-1.242)	0.0476066	1.067(0.845-1.348)	0.612753	1.131(1.003-1.275)	0.0444967	0.3	0.0112829	0.693037	7.633	0.177655	7.30396	0.120671
Iron	Erectile dysfunction	13	1.212(0.729-2.014)	0.458411	0.568(0.125-2.584)	0.479675	0.877(0.471-1.633)	0.678257	0.137	0.0268523	0.320627	17.2531	0.140323	15.7083	0.152311
Magnesium	Erectile dysfunction	18	0.821(0.558-1.206)	0.3145	0.737(0.342-1.586)	0.445886	0.824(0.491-1.383)	0.464276	0.981	0.00498798	0.753528	7.13253	0.981767	7.03049	0.972669
Selenium	Erectile dysfunction	6	1.086(0.979-1.204)	0.120825	1.151(0.834-1.587)	0.440228	1.085(0.959-1.228)	0.196581	0.986	-0.0114039	0.726278	0.611885	0.987453	0.470803	0.97628
Zinc	Erectile dysfunction	7	0.979(0.864-1.11)	0.740268	0.96(0.575-1.603)	0.882707	0.983(0.872-1.108)	0.781075	0.131	0.00422237	0.941643	11.5469	0.0728748	11.5332	0.0417746
Carotene	Erectile dysfunction	16	0.921(0.573-1.482)	0.734781	1.023(0.369-2.834)	0.966021	1.067(0.615-1.851)	0.818159	0.057	-0.00493381	0.821523	24.3715	0.0590481	24.2798	0.0423795
Folate	Erectile dysfunction	15	1.221(0.792-1.884)	0.366533	0.897(0.332-2.427)	0.834165	0.868(0.49-1.537)	0.627055	0.29	0.0137311	0.509856	15.9705	0.315179	15.4256	0.281544
Vitamin A	Erectile dysfunction	12	0.04(0-125.922)	0.434363	806928919.643(0-1.03381659241397E+22)	0.212467	0.198(0-11324.305)	0.771786	0.458	-0.0473702	0.141125	10.5928	0.477981	8.03916	0.625011
Vitamin B6	Erectile dysfunction	17	0.828(0.557-1.231)	0.350038	1.245(0.509-3.044)	0.638076	0.745(0.443-1.254)	0.267292	0.269	-0.0181643	0.333882	19.4925	0.243951	18.2777	0.248347
Vitamin B12	Erectile dysfunction	9	1.194(0.704-2.026)	0.510708	2.452(0.513-11.734)	0.298388	1.096(0.534-2.251)	0.802061	0.464	-0.0284813	0.3703	7.70752	0.462549	6.79109	0.450951
Vitamin C	Erectile dysfunction	10	0.886(0.479-1.639)	0.700911	2.675(0.578-12.394)	0.243837	1.477(0.785-2.781)	0.226531	0.049	-0.0443931	0.166277	16.5342	0.0565299	12.8181	0.118265
Vitamin D	Erectile dysfunction	13	1.561(1.026-2.374)	0.0374685	1.217(0.274-5.394)	0.801045	1.716(0.989-2.978)	0.0546509	0.972	0.0106162	0.739128	4.364	0.975937	4.24735	0.962115
Vitamin E	Erectile dysfunction	12	0.924(0.588-1.452)	0.730711	1.663(0.579-4.776)	0.366965	1.137(0.642-2.014)	0.660487	0.239	-0.0266536	0.256399	14.0914	0.227976	12.3079	0.264977

## Sheet: Table S4
Table S4. Summary statistics for the associations of the micronutrients-associated SNPs with these exposures and erectile dysfunction in the replication stage
Exposure	SNP	CHR	Effect Allele	Reference Allele	Summary statistics for exposure			Summary statistics for erectile dysfunction			F-statistics
					Beta	SE	P value	Beta	SE	P value
Calcium	rs10012438	4	G	A	-0.0237158	0.00393003	1.79999e-09	-0.0106	0.0364	0.7704	36.4151
Calcium	rs1008529	1	A	G	0.0172863	0.00241634	2.29985e-13	-0.0198	0.0219	0.3656	51.1783
Calcium	rs10151805	14	C	T	-0.0184737	0.00250063	1e-13	0.0325	0.0223	0.1448	54.5766
Calcium	rs10188442	2	T	C	-0.0160303	0.00263822	2.5e-09	-0.0136	0.0238	0.5686	36.9198
Calcium	rs10194882	2	A	G	0.0110809	0.00214776	1.89998e-07	0.0295	0.0219	0.1785	26.6181
Calcium	rs10221903	2	G	A	0.0144456	0.00217394	5.79963e-12	-0.0116	0.0197	0.5579	44.1544
Calcium	rs10224002	7	G	A	0.018613	0.00235942	2.80027e-16	0.0012	0.0212	0.9562	62.2329
Calcium	rs1023230	13	T	C	-0.0189121	0.00303856	3.40001e-10	-0.0061	0.0276	0.8252	38.7384
Calcium	rs1024276	11	A	G	0.0126203	0.0021421	5.39995e-09	0.0054	0.0194	0.7819	34.7102
Calcium	rs1034258	10	G	A	-0.0209217	0.00246789	1.29987e-18	0.0039	0.0224	0.8614	71.8688
Calcium	rs1041637	13	T	G	-0.0189059	0.00238889	5.40008e-16	0.0033	0.0218	0.8798	62.6326
Calcium	rs10419198	19	T	C	-0.0299707	0.00246762	5.10035e-34	0.0172	0.0219	0.4329	147.515
Calcium	rs1042725	12	T	C	0.0117553	0.0021445	5.19996e-08	-0.0208	0.0193	0.2815	30.0478
Calcium	rs1043542	14	G	A	-0.0154506	0.00221924	2.90001e-12	0.0017	0.02	0.9331	48.4708
Calcium	rs1044730	8	T	C	0.012946	0.00261743	1.09999e-07	0.0039	0.0233	0.8666	24.4635
Calcium	rs1047891	2	A	C	-0.0122128	0.00235079	2.39999e-08	-0.0107	0.0208	0.6071	26.9899
Calcium	rs10491003	10	T	C	0.0688329	0.00370609	1.39991e-79	0.0025	0.0334	0.9395	344.952
Calcium	rs10491129	17	G	T	0.0262891	0.00246175	2.19989e-27	-0.004	0.0226	0.8586	114.041
Calcium	rs10495249	1	G	A	-0.0206199	0.00238064	4.40048e-19	0.0241	0.0216	0.266	75.0211
Calcium	rs1058337	5	G	T	-0.0123188	0.00267305	2.99999e-07	-0.0111	0.024	0.643899	21.2383
Calcium	rs1061134	10	A	G	-0.0260471	0.00374819	1.39991e-12	-0.0078	0.032	0.807	48.2918
Calcium	rs10761756	10	T	C	-0.0144864	0.00214665	3.69999e-12	0.0128	0.0194	0.5109	45.5403
Calcium	rs10800309	1	G	A	0.011014	0.00229634	1.09999e-06	0.0218	0.0206	0.2893	23.0046
Calcium	rs10816035	9	G	C	-0.0207064	0.00259277	3.50026e-16	-0.0055	0.0235	0.8155	63.7792
Calcium	rs10866425	4	T	C	-0.0119193	0.00224807	1e-07	0.0045	0.0201	0.8207	28.1112
Calcium	rs10866916	8	C	T	0.0152338	0.00223429	1.69981e-11	-0.0055	0.0296	0.8516	46.4874
Calcium	rs10876556	12	A	G	0.0109886	0.00214726	1.6e-06	0.0109	0.0194	0.5748	26.1887
Calcium	rs10886424	10	A	G	-0.0137147	0.00214096	1.6e-10	-0.0018	0.0194	0.9275	41.0349
Calcium	rs10919615	1	T	C	0.0219452	0.00248413	1.50003e-19	0.023	0.0224	0.306	78.042
Calcium	rs10924099	1	T	C	0.012323	0.00256951	1.2e-06	-0.0076	0.0234	0.7453	23.0001
Calcium	rs10968013	9	C	G	0.0118535	0.00234268	1.79999e-07	-0.0407	0.0217	0.0605006	25.6015
Calcium	rs10993068	9	T	C	0.0184585	0.00219571	1.99986e-17	-0.0157	0.0199	0.431	70.6709
Calcium	rs11042906	11	T	C	-0.0113267	0.00236401	1.5e-06	-0.0133	0.0214	0.5332	22.9565
Calcium	rs11078597	17	C	T	0.0528937	0.0027492	1.80011e-85	0.0171	0.0246	0.4864	370.163
Calcium	rs11078709	17	C	T	0.0151189	0.00278739	1e-08	0.0412	0.0275	0.1338	29.42
Calcium	rs11144134	9	C	T	-0.0341426	0.00386675	4.60045e-20	0.0083	0.0352	0.8132	77.9648
Calcium	rs111686785	5	G	A	-0.0376044	0.00607986	8.50002e-10	-0.0282	0.0564	0.6179	38.255
Calcium	rs111739466	4	A	G	0.0244452	0.00499506	2.39999e-07	-0.0039	0.0459	0.9331	23.9499
Calcium	rs11210773	1	A	G	-0.024047	0.0021543	4.19952e-31	-0.0199	0.0195	0.3062	124.597
Calcium	rs11217801	11	G	A	-0.0174035	0.00356308	1.29999e-06	-0.0193	0.0307	0.5293	23.8572
Calcium	rs1128249	2	T	G	-0.0156993	0.00218534	4.70002e-14	0.0097	0.0197	0.622401	51.6084
Calcium	rs113195351	3	T	C	0.0323205	0.00721755	2e-06	-0.0074	0.0751	0.9219	20.0528
Calcium	rs114033542	2	A	G	-0.0497135	0.00898027	2e-09	0.1847	0.0896	0.0393396	30.6456
Calcium	rs11554159	19	A	G	0.014988	0.00245937	6.29999e-10	-0.0045	0.0215	0.8346	37.1396
Calcium	rs116123167	1	A	T	0.0334082	0.00688978	2.1e-06	-0.0647	0.0664	0.3305	23.5122
Calcium	rs11629846	15	G	A	-0.0152597	0.00227674	1.99986e-11	0.0342	0.0205	0.0950605	44.9224
Calcium	rs11639133	15	G	T	0.0113823	0.00223589	1.09999e-07	0.0169	0.0201	0.4004	25.9153
Calcium	rs116538984	3	A	G	0.0509262	0.00685934	1.10002e-13	0.0503	0.0641	0.4325	55.1208
Calcium	rs116769926	2	A	C	0.0778326	0.00713998	1.29987e-28	-0.0679	0.0819	0.4072	118.83
Calcium	rs117113238	12	A	G	-0.025779	0.00381666	2.80027e-12	0.0073	0.0332	0.8268	45.6208
Calcium	rs117213754	12	A	G	0.0957688	0.00885262	5.00035e-28	-0.0125	0.0841	0.8814	117.031
Calcium	rs11746292	5	G	T	0.0128374	0.00259137	7.10003e-08	-0.0148	0.0242	0.5413	24.541
Calcium	rs11806	22	G	A	0.0121765	0.00226825	3.50002e-08	0.0092	0.0202	0.6494	28.8178
Calcium	rs11928797	3	A	C	0.0193656	0.00332985	2.30001e-09	0.0146	0.0313	0.641599	33.8229
Calcium	rs11969759	6	T	C	-0.0316631	0.00529948	1.2e-09	0.006	0.0422	0.886	35.6975
Calcium	rs12069983	1	A	C	0.01094	0.0023008	5e-07	0.0059	0.0209	0.7769	22.6087
Calcium	rs12070288	1	G	C	0.0396675	0.00395442	5.60015e-24	0.0339	0.0362	0.349	100.624
Calcium	rs12212449	6	T	C	-0.0290903	0.00219175	7.00003e-43	0.0205	0.0199	0.3034	176.162
Calcium	rs1229984	4	C	T	0.0372191	0.00688256	8.60003e-09	0.06	0.055	0.2751	29.2435
Calcium	rs12341814	9	A	G	-0.0601254	0.00453117	5.10035e-42	0.0056	0.041	0.8924	176.073
Calcium	rs12443971	16	G	A	-0.0105594	0.00218881	4.70002e-06	0.0102	0.0197	0.6058	23.2734
Calcium	rs1250600	10	G	T	0.0210931	0.0022422	1.39991e-20	0.0054	0.02	0.7857	88.4973
Calcium	rs12508248	4	G	T	-0.0120957	0.00217321	8.30004e-09	-0.0054	0.0196	0.783401	30.9782
Calcium	rs12568310	1	T	C	-0.0155764	0.002243	1.59993e-12	0.0255	0.0202	0.2077	48.2251
Calcium	rs1260326	2	C	T	-0.0506985	0.00220606	9.59401e-122	-0.0095	0.0198	0.6311	528.145
Calcium	rs12613807	2	C	T	0.0158636	0.00215016	1.50003e-13	-0.0201	0.0194	0.3008	54.4327
Calcium	rs12619647	2	G	T	-0.0183817	0.00232018	3.10027e-16	0.0115	0.0205	0.574601	62.7662
Calcium	rs1262217	10	A	G	0.0236568	0.00282225	4.10015e-17	-0.0065	0.028	0.8162	70.2617
Calcium	rs12642236	4	T	C	-0.00997121	0.00219004	2.80001e-06	-0.0357	0.0221	0.1067	20.7295
Calcium	rs1275745	14	G	C	0.0159326	0.00349351	4.09996e-06	-0.0078	0.0305	0.7988	20.7992
Calcium	rs12881815	14	A	G	0.0284183	0.00468035	1.6e-10	0.0266	0.0422	0.528901	36.867
Calcium	rs12940014	17	C	T	-0.0137624	0.00214096	9.60064e-11	0.0024	0.0194	0.9009	41.3208
Calcium	rs13107325	4	T	C	-0.0619499	0.00413004	2.99985e-52	0.0089	0.0379	0.8151	224.994
Calcium	rs13198716	6	T	C	0.0309277	0.00709526	4.20001e-06	0.0065	0.0337	0.8463	19.0001
Calcium	rs13203469	6	A	C	-0.0169054	0.00218611	2.70023e-15	-0.0213	0.0197	0.2816	59.8005
Calcium	rs13285323	9	A	G	-0.0117243	0.00247305	1.6e-06	-0.0059	0.0225	0.7925	22.4753
Calcium	rs1334576	6	A	G	-0.0109195	0.00217792	4e-07	-0.0024	0.0195	0.9009	25.1373
Calcium	rs13379416	14	T	C	0.0173324	0.00305636	1e-08	0.0049	0.0277	0.8611	32.1593
Calcium	rs1354034	3	C	T	-0.0192191	0.00217447	1.39991e-18	0.0416	0.0199	0.0363203	78.1191
Calcium	rs1412829	9	G	A	-0.012467	0.00217309	2.30001e-09	-0.0235	0.0196	0.2298	32.9129
Calcium	rs1440150	3	C	T	0.00954732	0.00214642	4.30002e-06	0.0357	0.0194	0.0656296	19.7848
Calcium	rs1477141	17	G	T	-0.0114266	0.00214252	1.29999e-08	-0.0272	0.0194	0.1608	28.4434
Calcium	rs1502359	1	G	A	0.0202772	0.00294934	1.80011e-12	0.0126	0.0273	0.6447	47.2677
Calcium	rs1509123	17	T	C	-0.0283396	0.00447278	1.09999e-10	0.0915	0.0406	0.0240198	40.1449
Calcium	rs1568422	3	T	C	0.0470488	0.004021	4.79954e-32	-0.0275	0.0352	0.4352	136.907
Calcium	rs165316	1	G	A	-0.0165235	0.00268627	5e-10	-0.0036	0.0249	0.8836	37.8358
Calcium	rs1672991	19	G	A	0.0764711	0.00430701	1.10002e-74	-0.0306	0.0397	0.441	315.24
Calcium	rs16837047	1	G	A	0.0150687	0.00315819	2.19999e-06	-0.0267	0.0293	0.3626	22.7653
Calcium	rs16975492	13	T	C	0.0105735	0.0022457	2.59998e-06	0.0144	0.02	0.472	22.1683
Calcium	rs170183	21	A	G	-0.0111576	0.00215381	5.99998e-08	0.0118	0.0194	0.5407	26.8364
Calcium	rs17035642	4	A	G	0.0207435	0.00379323	3.40001e-09	0.0146	0.034	0.668199	29.905
Calcium	rs1705690	8	T	C	-0.0106466	0.00219161	2.80001e-06	-0.019	0.0197	0.3336	23.599
Calcium	rs17217119	20	G	A	-0.0573841	0.00270149	1.90108e-105	-0.0095	0.0243	0.696599	451.205
Calcium	rs17391694	1	T	C	0.017671	0.00310051	2e-08	0.0184	0.0293	0.5298	32.4828
Calcium	rs174549	11	A	G	-0.013609	0.00231689	7.10003e-10	-0.0046	0.0209	0.8257	34.5016
Calcium	rs17580	14	A	T	0.052327	0.00510909	4.40048e-25	-0.0793	0.0502	0.1142	104.897
Calcium	rs17612547	4	C	T	0.0122553	0.0027664	4.49997e-06	-0.0482	0.0245	0.0488495	19.6253
Calcium	rs17704752	19	C	T	-0.0264398	0.00554554	1.6e-06	-0.0369	0.051	0.4695	22.7314
Calcium	rs17774982	3	C	T	-0.0262027	0.00347787	2.09991e-13	0.0203	0.0314	0.518	56.7627
Calcium	rs17884869	12	A	G	-0.109364	0.00705011	4.70002e-54	0.11	0.0632	0.0818804	240.633
Calcium	rs1801282	3	G	C	-0.0355864	0.00336805	3.50026e-27	-0.0277	0.0289	0.3376	111.637
Calcium	rs1801725	3	T	G	0.188773	0.00317041	1e-200	-0.0382	0.0278	0.1695	3545.25
Calcium	rs1868940	19	A	C	0.020596	0.00278059	1.50003e-13	-0.0201	0.0257	0.4343	54.8643
Calcium	rs186939	16	C	G	-0.0124286	0.00235398	9.49992e-08	0.0288	0.0213	0.177	27.8764
Calcium	rs1887772	9	A	C	-0.0328583	0.00257484	1.50003e-39	0.0185	0.0229	0.4191	162.85
Calcium	rs195521	6	C	T	-0.0141692	0.00218357	1.50003e-11	0.0046	0.02	0.8185	42.107
Calcium	rs1982151	9	G	A	-0.0115527	0.00246983	2.19999e-07	-0.0129	0.0219	0.5576	21.8792
Calcium	rs2000999	16	A	G	0.0161592	0.00292558	3.09999e-08	0.0092	0.0243	0.7061	30.508
Calcium	rs2006092	22	G	A	0.0189695	0.00224549	1.10002e-17	-0.003	0.0202	0.8828	71.3653
Calcium	rs2060560	10	T	C	0.010252	0.00222578	4.79999e-06	0.0009	0.0198	0.9646	21.2154
Calcium	rs2060982	11	A	G	0.0187151	0.0021518	1.50003e-18	-0.0205	0.0195	0.2928	75.6447
Calcium	rs2075096	4	T	C	0.0143742	0.00233215	2.80001e-10	0.0132	0.021	0.531401	37.9885
Calcium	rs2075863	1	A	G	-0.0131006	0.00219269	4.49997e-10	0.0153	0.0197	0.4368	35.6965
Calcium	rs2076258	6	T	C	-0.0108072	0.00224866	5e-07	-0.0526	0.0203	0.0097259	23.0981
Calcium	rs2145031	14	C	A	-0.0111355	0.00246352	1.89998e-06	0.0147	0.0214	0.4917	20.4317
Calcium	rs218690	17	C	T	0.015341	0.00277391	3.29997e-08	-0.0105	0.0256	0.6834	30.5858
Calcium	rs2232486	17	C	T	-0.0157776	0.00247294	6.4998e-11	0.0581	0.0225	0.00967498	40.7054
Calcium	rs2247935	2	G	A	-0.0129806	0.00214717	1.5e-10	-0.0254	0.0194	0.1897	36.5472
Calcium	rs2255437	16	G	A	-0.0114394	0.00215014	6.1e-08	0.0154	0.0217	0.4785	28.3055
Calcium	rs2273121	11	A	G	0.0120381	0.00245403	3.09999e-06	-0.0246	0.0224	0.2735	24.0632
Calcium	rs2274224	10	C	G	-0.018681	0.00217679	4.79954e-17	0.0011	0.0193	0.9558	73.6487
Calcium	rs2276561	2	C	G	-0.0207349	0.002172	1.80011e-22	-0.0188	0.0194	0.3338	91.1343
Calcium	rs2276775	3	T	C	0.0173914	0.00350584	1.2e-07	0.0077	0.0318	0.8089	24.6084
Calcium	rs228769	17	C	G	-0.0169609	0.00264402	5.30029e-11	0.0037	0.0231	0.8715	41.1497
Calcium	rs2290573	15	A	G	0.0110352	0.00218275	2.59998e-07	0.0073	0.0195	0.7065	25.5594
Calcium	rs2296339	6	T	C	0.0110543	0.00217401	1.2e-07	-0.0433	0.0194	0.0255	25.8546
Calcium	rs2304130	19	G	A	0.028098	0.00399048	1.99986e-12	-0.0068	0.0372	0.8555	49.5791
Calcium	rs2305293	12	T	C	0.0201094	0.00433636	7.59994e-07	0.0416	0.0395	0.2916	21.5053
Calcium	rs2306645	8	C	T	-0.0152715	0.00218431	5.10035e-13	-0.0042	0.0195	0.828	48.8802
Calcium	rs234051	3	G	A	0.0136475	0.00236088	3.2e-09	-0.0147	0.0216	0.4964	33.4161
Calcium	rs2415037	15	A	G	-0.023809	0.00221666	4.40048e-27	0.0065	0.0199	0.7446	115.367
Calcium	rs2479114	10	T	C	0.0192432	0.00249174	2.09991e-14	0.041	0.0227	0.0708093	59.6413
Calcium	rs2583435	11	C	T	-0.0267611	0.00235547	4.49987e-31	0.0007	0.0214	0.9732	129.078
Calcium	rs2699426	4	C	T	0.0303235	0.00217981	4.40048e-44	0.0101	0.0197	0.6093	193.517
Calcium	rs2791553	1	G	A	0.0120018	0.00217266	1.29999e-08	0.0132	0.0197	0.502599	30.5146
Calcium	rs28444870	18	T	G	0.0168859	0.00237741	2.29985e-12	0.012	0.0218	0.583399	50.4473
Calcium	rs28929474	14	T	C	0.132356	0.00775195	4.20049e-66	-0.1028	0.0711	0.1481	291.517
Calcium	rs2909210	17	T	G	0.0143342	0.00214082	1.20005e-11	-0.0421	0.0193	0.0293197	44.8316
Calcium	rs2923089	11	T	C	0.00958436	0.00214533	2.59998e-06	-0.0137	0.0195	0.4834	19.9589
Calcium	rs2930796	10	G	A	-0.016751	0.00251241	1.99986e-11	0.0137	0.0229	0.5479	44.4527
Calcium	rs2968012	5	A	C	0.00992296	0.0021586	3.09999e-06	-0.0093	0.0195	0.6351	21.1318
Calcium	rs3013	12	C	G	-0.0279585	0.00230707	1.9002e-35	0.0028	0.0209	0.8925	146.86
Calcium	rs302647	11	G	C	-0.0207046	0.00233584	1.20005e-19	0.0315	0.0207	0.129	78.5679
Calcium	rs3045	5	C	T	0.0175441	0.00357983	3.29997e-07	-0.0724	0.0335	0.0306401	24.0179
Calcium	rs3132874	8	A	C	0.018734	0.00313627	1.7e-10	0.0405	0.0276	0.1425	35.6806
Calcium	rs3176290	8	A	G	0.0120569	0.00220779	2.59998e-08	0.0042	0.0201	0.8355	29.8232
Calcium	rs339969	15	A	C	0.0152143	0.00220142	4.49987e-12	0.0289	0.0199	0.1462	47.7635
Calcium	rs34372369	7	A	G	0.0412127	0.00501636	2.80027e-17	0.0264	0.0393	0.5015	67.4967
Calcium	rs34505073	13	A	G	-0.0425727	0.00732088	1.79999e-09	0.0459	0.0661	0.4878	33.8169
Calcium	rs34592828	5	A	G	-0.0280912	0.0052194	2.59998e-08	-0.031	0.0493	0.5299	28.9666
Calcium	rs34722	19	A	C	-0.0104574	0.00219571	4.30002e-06	-0.0194	0.0198	0.3278	22.6827
Calcium	rs35096828	5	C	T	-0.0238802	0.00238968	5.00035e-24	0.0289	0.0213	0.1744	99.8606
Calcium	rs35292974	2	C	T	0.0264976	0.0022098	3.69999e-34	-0.0117	0.0198	0.5561	143.782
Calcium	rs35385804	19	T	C	0.0137196	0.00270797	3.09999e-07	0.0355	0.0253	0.1603	25.6681
Calcium	rs35699176	19	A	G	0.0314245	0.00493733	4.30031e-11	-0.0535	0.045	0.2344	40.5089
Calcium	rs35714990	9	T	C	0.0332694	0.00254478	5.19996e-39	0.023	0.0224	0.3046	170.918
Calcium	rs35821147	2	G	A	0.0155428	0.00347396	4.49997e-06	-0.0251	0.0323	0.4372	20.0174
Calcium	rs36104352	8	C	A	0.0278578	0.00329167	5.60015e-18	-0.0233	0.0305	0.4438	71.6241
Calcium	rs36694	5	A	C	0.0119196	0.00244712	3.59998e-07	-0.0435	0.0223	0.0507399	23.7252
Calcium	rs3746069	19	T	C	-0.0436455	0.00276532	1.10002e-57	-0.005	0.0253	0.8447	249.107
Calcium	rs3762159	14	C	T	0.0302043	0.00382663	4.60045e-15	-0.0195	0.0329	0.5525	62.3021
Calcium	rs3780126	8	A	G	-0.0165637	0.00221168	1.69981e-13	0.0229	0.0198	0.248	56.0877
Calcium	rs3797340	5	G	C	-0.0144629	0.00266343	1.29999e-08	0.0188	0.0335	0.5751	29.4867
Calcium	rs3801964	7	C	T	-0.0203101	0.00259526	1.20005e-14	-0.0281	0.0229	0.2211	61.2435
Calcium	rs3803915	19	A	C	0.0228324	0.003238	4.70002e-13	0.029	0.0297	0.3304	49.7218
Calcium	rs385893	9	C	T	0.0108557	0.00214894	3.09999e-07	0.0213	0.0194	0.2715	25.5191
Calcium	rs3909725	11	A	G	0.0177656	0.00288245	1e-09	-0.0508	0.026	0.0503698	37.9869
Calcium	rs3925584	11	C	T	0.00959721	0.00214648	1.89998e-06	0.0054	0.0194	0.781101	19.991
Calcium	rs399535	14	T	C	-0.0182294	0.00315622	6.59994e-09	-0.0332	0.0273	0.2245	33.3586
Calcium	rs4073398	2	T	C	-0.0197934	0.00230032	4.10015e-18	0.0315	0.0211	0.1349	74.0393
Calcium	rs41278174	16	A	G	0.0484496	0.00676768	2.49977e-12	0.0526	0.0595	0.3764	51.2506
Calcium	rs41278228	20	A	G	0.0139114	0.00293293	1.2e-06	-0.0456	0.026	0.0789496	22.4976
Calcium	rs41287288	1	C	T	0.109746	0.00694884	1.50003e-57	0.0402	0.0668	0.5466	249.431
Calcium	rs420122	2	G	A	0.0203236	0.00221574	1.69981e-19	0.0126	0.02	0.5283	84.1321
Calcium	rs42039	7	T	C	-0.0190297	0.00249859	1e-15	0.0232	0.0223	0.2972	58.0058
Calcium	rs4311394	5	G	A	0.0130629	0.00246651	5.39995e-08	0.0066	0.0223	0.7694	28.0486
Calcium	rs433402	9	G	A	0.0123547	0.00242269	6.59994e-08	-0.0086	0.0214	0.6877	26.0056
Calcium	rs434943	14	A	G	-0.0112204	0.00227254	1.6e-06	-0.0095	0.0208	0.6489	24.3776
Calcium	rs4394621	1	A	G	-0.0129354	0.00276553	3.50002e-06	0.0107	0.0246	0.6643	21.8777
Calcium	rs45581632	9	T	A	-0.0412516	0.00883821	1.89998e-06	0.0808	0.0525	0.124	21.7847
Calcium	rs4647903	8	A	C	0.0211154	0.00255168	3.40017e-17	-0.0098	0.0236	0.6775	68.4769
Calcium	rs4654748	1	T	C	0.0247608	0.00213626	6.09958e-23	0.0016	0.0193	0.9353	134.344
Calcium	rs4691380	4	T	C	-0.0110104	0.00228375	8.19993e-07	-0.0212	0.0207	0.305	23.2438
Calcium	rs4705835	5	C	T	0.015578	0.00271903	2.90001e-09	-0.0218	0.024	0.3638	32.8241
Calcium	rs4712524	6	G	A	0.0107204	0.0023157	9.49992e-07	0.018	0.0206	0.3833	21.4316
Calcium	rs4719841	7	G	A	0.0112212	0.00217946	1.2e-06	-0.0014	0.0196	0.9433	26.5081
Calcium	rs4754834	11	T	G	0.0123217	0.00224713	1.09999e-07	0.0117	0.0202	0.5633	30.0665
Calcium	rs4756195	11	G	A	-0.0138464	0.00238102	5.60003e-10	-0.0065	0.0218	0.7674	33.8178
Calcium	rs4766497	12	C	T	0.0152102	0.00219821	7.10068e-13	-0.0236	0.0198	0.2322	47.8773
Calcium	rs477461	10	G	A	-0.0317758	0.00310946	4.10015e-25	-0.0137	0.0279	0.6242	104.429
Calcium	rs4775935	15	G	T	-0.020424	0.00224648	1.20005e-20	-0.0217	0.0203	0.2841	82.656
Calcium	rs4793217	17	A	G	0.0121579	0.00232413	5.30005e-08	0.0125	0.0204	0.5382	27.3649
Calcium	rs4812772	20	C	T	0.0111619	0.00242176	9.20005e-07	-0.0311	0.0244	0.2017	21.2428
Calcium	rs4840342	8	C	G	-0.021405	0.00334857	1.09999e-10	-0.0204	0.0287	0.4779	40.8611
Calcium	rs4841132	8	G	A	0.0665323	0.00395705	2.49977e-65	0.0553	0.0347	0.1111	282.696
Calcium	rs4842502	12	A	G	-0.0179695	0.00238395	1.9002e-13	0.0074	0.0213	0.7294	56.8166
Calcium	rs4864709	4	C	T	0.0132545	0.00221868	2.69998e-09	0.0311	0.0207	0.134	35.6891
Calcium	rs4918	3	C	G	0.0355864	0.0022435	7.50067e-60	0.0003	0.0204	0.9887	251.602
Calcium	rs4919418	10	C	A	-0.0102404	0.00218458	3.89996e-06	0.0055	0.0199	0.7838	21.9733
Calcium	rs4962237	9	T	C	0.0307642	0.00424694	1e-12	-0.0576	0.0377	0.127	52.4731
Calcium	rs4980661	11	A	G	0.0107107	0.00214352	3.59998e-07	-0.0058	0.0195	0.765701	24.9677
Calcium	rs542413	2	A	G	-0.0106153	0.00229302	2.1e-06	-0.0202	0.0211	0.3376	21.4312
Calcium	rs555754	6	A	G	-0.0114788	0.0021559	1.79999e-08	0.0165	0.0194	0.3947	28.3487
Calcium	rs55707100	15	T	C	0.0921357	0.00680865	1.20005e-42	-0.0215	0.0571	0.7059	183.118
Calcium	rs55772024	6	A	G	-0.0147914	0.00249474	1.5e-09	0.0357	0.022	0.1057	35.1533
Calcium	rs561830	11	T	C	-0.0200566	0.00257532	8.60003e-15	0.0115	0.0224	0.6075	60.6527
Calcium	rs56235845	5	G	T	0.0186073	0.00229034	9.30037e-17	0.0061	0.0409	0.8811	66.0031
Calcium	rs568690	6	A	G	-0.0114862	0.00222219	9.29994e-07	-0.0041	0.0203	0.8416	26.717
Calcium	rs5745687	7	T	C	0.0237558	0.00434633	1.09999e-08	0.0446	0.0384	0.2447	29.8739
Calcium	rs589967	2	C	T	0.00981258	0.00215893	2.69998e-06	-0.0007	0.0195	0.9694	20.6579
Calcium	rs59917700	17	T	C	-0.0198555	0.00284217	1.29987e-12	-0.0473	0.0254	0.0628999	48.8044
Calcium	rs5994293	22	T	G	0.014041	0.00217589	8.9002e-11	0.0066	0.0195	0.736	41.6409
Calcium	rs6002910	22	T	C	0.016012	0.00264134	3.09999e-10	0.0028	0.0237	0.9073	36.7486
Calcium	rs605422	8	A	C	-0.02393	0.00539838	3.59998e-06	0.0381	0.0551	0.4888	19.6497
Calcium	rs6124323	20	A	G	0.0140926	0.00215601	2.99985e-12	0.0045	0.0193	0.8144	42.7247
Calcium	rs6136489	20	G	T	-0.0111322	0.00227426	1.09999e-06	-0.0264	0.0205	0.1972	23.9596
Calcium	rs61770531	1	C	T	0.032829	0.00379907	3.59998e-18	0.0064	0.039	0.8694	74.6721
Calcium	rs61938827	12	A	C	-0.0105671	0.00216569	1e-06	-0.0273	0.0196	0.1624	23.8077
Calcium	rs61955225	12	C	A	0.0408127	0.00729209	1.7e-08	-0.0021	0.0644	0.974	31.3245
Calcium	rs62053234	16	T	G	0.0197121	0.00265208	6.59933e-14	-0.0038	0.0238	0.8724	55.2447
Calcium	rs62068713	16	T	C	0.0220195	0.00278915	4.00037e-16	0.015	0.0251	0.5495	62.326
Calcium	rs62188040	2	A	C	0.0202704	0.00336599	5.60003e-10	-0.0422	0.0296	0.1543	36.2658
Calcium	rs62344676	4	G	C	0.0249722	0.00448699	5.99998e-08	0.0394	0.0416	0.3442	30.9743
Calcium	rs62441844	6	T	C	0.0129424	0.00265349	3.79997e-07	0.0187	0.0241	0.4386	23.7899
Calcium	rs62508470	8	T	C	0.0151184	0.00246701	1.2e-09	0.0029	0.0224	0.8955	37.555
Calcium	rs62621812	7	A	G	0.0403907	0.00739997	2.69998e-08	-0.1546	0.0621	0.01287	29.7921
Calcium	rs629301	1	T	G	0.0168942	0.00257022	1.9002e-12	0.0058	0.0232	0.8013	43.2048
Calcium	rs6441598	3	G	T	0.01047	0.0021931	1.79999e-06	0.006	0.0196	0.7603	22.7916
Calcium	rs648514	3	A	G	-0.0138191	0.00213638	9.20026e-12	0.0131	0.0195	0.5017	41.8408
Calcium	rs6517237	21	C	T	-0.0160582	0.00223394	8.10028e-14	0.0199	0.02	0.3194	51.6712
Calcium	rs6583833	10	T	C	-0.0153235	0.00216472	7.59976e-13	0.0167	0.0193	0.3872	50.1084
Calcium	rs6686670	1	A	G	0.0222484	0.00213921	1.20005e-26	0.0071	0.0193	0.7121	108.165
Calcium	rs67118370	9	A	G	-0.0126919	0.00258317	3.59998e-07	0.0109	0.0234	0.6428	24.1404
Calcium	rs6749633	2	A	G	-0.0105991	0.002371	4.90004e-06	-0.0305	0.0213	0.1519	19.9836
Calcium	rs6824722	4	G	A	0.0110695	0.00241963	3.09999e-06	-0.0016	0.0218	0.9397	20.9294
Calcium	rs6841258	4	T	C	-0.0421757	0.00286295	2.80027e-52	-0.0035	0.0263	0.8956	217.018
Calcium	rs685791	18	T	G	0.0129329	0.00216448	4.39997e-09	-0.0147	0.0195	0.452701	35.7012
Calcium	rs6881051	5	A	G	0.0104055	0.00222252	2.99999e-06	-0.0299	0.02	0.1348	21.9196
Calcium	rs6884621	5	A	G	0.0194899	0.00229266	5.70033e-20	0.0029	0.0206	0.8869	72.2666
Calcium	rs6909201	6	G	A	-0.0404906	0.0021428	8.00018e-81	0.0066	0.0193	0.733701	357.061
Calcium	rs694	11	T	C	0.0312105	0.0022178	3.19963e-45	0.0239	0.0201	0.2335	198.041
Calcium	rs6950388	7	A	G	0.0124604	0.00266036	1.29999e-06	-0.0071	0.0242	0.7694	21.9372
Calcium	rs6982502	8	T	C	-0.0123184	0.00214665	1.5e-09	-0.023	0.0194	0.2374	32.9294
Calcium	rs6993770	8	T	A	-0.0210724	0.00236788	2.39994e-20	-0.0159	0.0213	0.4549	79.1966
Calcium	rs7005613	8	T	C	0.0142398	0.00218609	4.60045e-11	-0.0186	0.0198	0.346	42.4297
Calcium	rs7085854	10	C	T	0.0166044	0.00261968	2.1e-10	-0.0072	0.0231	0.7554	40.1742
Calcium	rs7094402	10	G	A	-0.0425698	0.0037644	1.50003e-31	0.0143	0.0333	0.667699	127.882
Calcium	rs7115200	11	G	T	-0.0135782	0.00215857	1.2e-10	-0.0229	0.0198	0.2453	39.5685
Calcium	rs713101	17	G	A	0.0101238	0.00217373	2.69998e-06	-0.0158	0.0197	0.4221	21.6907
Calcium	rs71329093	21	G	A	-0.0254714	0.00476947	8.50002e-08	-0.0801	0.0475	0.0920005	28.5209
Calcium	rs71514236	1	A	G	0.0171024	0.00231648	1.20005e-13	-0.0171	0.0319	0.5916	54.5073
Calcium	rs7156256	14	A	C	-0.0283674	0.00348362	1.29987e-16	-0.0034	0.031	0.9114	66.3094
Calcium	rs7203972	16	A	C	0.0143041	0.00230497	3.59998e-11	-0.0453	0.0207	0.0289001	38.5113
Calcium	rs72649167	4	A	G	-0.030852	0.00680112	2e-06	0.0255	0.0643	0.691801	20.578
Calcium	rs72697808	1	A	G	0.0195474	0.00289023	1.59993e-12	0.0416	0.0261	0.112	45.7416
Calcium	rs72995652	2	A	C	0.0139588	0.00305838	1.40001e-06	0.0629	0.029	0.0299199	20.831
Calcium	rs73030989	19	T	C	-0.073431	0.00837022	8.49963e-20	0.1844	0.1293	0.1541	76.9632
Calcium	rs73078112	20	T	C	0.0533554	0.00669608	1.39991e-15	-0.1304	0.065	0.0448601	63.4912
Calcium	rs73104468	3	G	T	0.0178443	0.00306372	1.6e-08	-0.0089	0.0284	0.7548	33.9233
Calcium	rs73167313	13	T	C	-0.0172137	0.00241374	1.39991e-12	0.031	0.0218	0.154	50.8587
Calcium	rs7328352	13	G	A	-0.0347899	0.00298907	3.80014e-31	0.0054	0.0266	0.8396	135.467
Calcium	rs73632737	11	C	G	-0.0625475	0.00410344	6.4998e-55	-0.0251	0.0375	0.5027	232.339
Calcium	rs74058603	12	G	T	0.025168	0.00440798	4e-09	-0.0895	0.0401	0.0257199	32.5999
Calcium	rs741068	7	C	T	-0.0152767	0.00226912	6.4003e-12	0.0061	0.0204	0.7662	45.3254
Calcium	rs74758151	12	G	A	-0.0256004	0.00415211	1.7e-10	0.0017	0.0364	0.9621	38.0149
Calcium	rs7538773	1	A	G	0.0179889	0.00220593	4.49987e-17	-0.0161	0.0211	0.4444	66.5003
Calcium	rs7546838	1	G	A	0.0173469	0.00226533	3.10027e-14	0.0146	0.0298	0.6233	58.6379
Calcium	rs755555	11	T	C	-0.0208604	0.00230642	4.19952e-21	-0.0137	0.0207	0.5086	81.8024
Calcium	rs7556531	1	T	G	0.0116495	0.00229323	6.19998e-08	0.0257	0.0209	0.2175	25.8058
Calcium	rs7575118	2	C	T	-0.0152522	0.00294651	2.69998e-07	0.0162	0.0278	0.5597	26.7946
Calcium	rs75834048	1	C	T	-0.034305	0.00579	6.59994e-09	0.1172	0.056	0.0362402	35.1039
Calcium	rs7586294	2	C	T	-0.0122214	0.00213879	1.40001e-08	-0.0119	0.0194	0.5399	32.6515
Calcium	rs760077	1	T	A	-0.0281476	0.0022122	2.39994e-36	-0.0243	0.0196	0.2151	161.894
Calcium	rs7612160	3	A	C	0.0220002	0.00224748	1.59993e-23	-0.0143	0.0204	0.4815	95.8207
Calcium	rs761566	20	T	G	-0.0359523	0.00315222	2.29985e-30	0.0323	0.0283	0.2526	130.082
Calcium	rs76191003	12	T	C	0.0247272	0.00425553	3.09999e-09	-0.0554	0.0368	0.1319	33.763
Calcium	rs7628990	3	T	G	0.0557572	0.00294786	1.80011e-83	0.0115	0.0261	0.6604	357.755
Calcium	rs76553165	4	T	G	-0.018717	0.00353868	4.60002e-08	0.0147	0.0323	0.6477	27.9761
Calcium	rs7688952	4	A	C	0.01418	0.00222554	3.2e-10	-0.0065	0.0198	0.7433	40.5956
Calcium	rs7707023	5	C	T	0.0110393	0.00223897	1.5e-06	-0.0308	0.0203	0.1285	24.31
Calcium	rs7722186	5	A	G	0.0134101	0.00217756	2.1e-09	0.0114	0.0195	0.5598	37.9247
Calcium	rs7742369	6	G	A	0.0464174	0.00281723	8.4004e-62	-0.0061	0.0255	0.8109	271.466
Calcium	rs7743308	6	T	C	-0.0166167	0.00214392	1.9002e-15	0.0013	0.0192	0.9466	60.0717
Calcium	rs775246	12	C	A	-0.0171276	0.00239833	1.69981e-12	0.0226	0.0216	0.2952	51.0003
Calcium	rs77542162	17	G	A	-0.0969045	0.00734996	4.30031e-41	0.0198	0.0751	0.7915	173.826
Calcium	rs77556451	9	G	T	-0.0189842	0.0035331	5.1e-08	0.0236	0.0308	0.4429	28.8716
Calcium	rs77849807	4	G	A	0.0478143	0.00865757	7.79992e-09	0.0634	0.0808	0.4326	30.5015
Calcium	rs7900404	10	A	G	-0.0264955	0.00292714	5.10035e-20	-0.0437	0.0263	0.096801	81.9323
Calcium	rs79274199	7	G	C	-0.0333162	0.00646411	7.59994e-08	-0.1268	0.0601	0.0347896	26.5639
Calcium	rs79512403	7	G	T	0.0217236	0.0039628	3.09999e-08	-0.0116	0.0357	0.7457	30.0509
Calcium	rs7978353	12	G	A	0.0100537	0.00219837	6.1e-07	-0.0164	0.0196	0.4023	20.9145
Calcium	rs800708	7	G	T	-0.0205259	0.00259421	9.49948e-15	-0.0244	0.0235	0.2987	62.6025
Calcium	rs8063	16	G	A	-0.0131591	0.00236592	2.80001e-08	0.0017	0.0217	0.9386	30.935
Calcium	rs8123293	20	G	A	0.0240288	0.00338855	1.10002e-13	0.0199	0.0291	0.4936	50.2845
Calcium	rs8208	15	A	G	-0.0136488	0.00238546	5.69994e-09	-0.0139	0.0214	0.515901	32.7373
Calcium	rs838705	2	A	G	-0.0422157	0.00218537	9.49948e-86	0.0203	0.0221	0.3584	373.161
Calcium	rs848486	7	A	G	0.021748	0.00218182	7.39946e-24	0.005	0.0196	0.8008	99.357
Calcium	rs871737	9	C	A	-0.0113017	0.00215804	3.59998e-07	-0.0129	0.0203	0.525801	27.4262
Calcium	rs883951	9	G	A	0.0248197	0.00244325	3.69999e-25	0.0152	0.0218	0.4851	103.194
Calcium	rs896854	8	C	T	-0.010866	0.00214457	1.79999e-07	-0.0157	0.0193	0.4153	25.6718
Calcium	rs900400	3	C	T	0.0194628	0.00218042	2.99985e-19	-0.0035	0.0196	0.8597	79.6761
Calcium	rs904800	16	G	A	-0.0300075	0.00216859	7.00003e-46	0.013	0.0195	0.5058	191.471
Calcium	rs9302659	16	G	A	-0.0187657	0.00235577	1.10002e-16	-0.0047	0.0209	0.8202	63.4544
Calcium	rs9321013	6	A	G	-0.0218998	0.0023186	2.99985e-23	-0.0098	0.0213	0.644899	89.2127
Calcium	rs9390698	6	A	G	0.0117158	0.00215077	2.30001e-07	0.0057	0.0194	0.7704	29.6725
Calcium	rs9414820	10	C	A	-0.0175671	0.0030668	2e-08	0.0299	0.0277	0.2799	32.8116
Calcium	rs9473932	6	A	G	-0.0111178	0.00237749	1e-06	0.0347	0.0211	0.0994306	21.8675
Calcium	rs9530	7	G	A	-0.0299062	0.00215521	5.19996e-46	-0.0076	0.0195	0.697	192.549
Calcium	rs968470	2	C	T	-0.0406531	0.00219201	1.39991e-79	-0.0073	0.0199	0.714301	343.954
Calcium	rs9837271	3	T	C	-0.0113198	0.00215813	7.10003e-09	0.028	0.0196	0.1529	27.5119
Calcium	rs9907379	17	C	T	-0.0244752	0.00264941	4.00037e-21	-0.0308	0.0239	0.1975	85.3399
Copper	rs10014072	4	G	A	-0.164	0.034	1.13e-06	-0.0505	0.0212	0.0174598	23.2486
Copper	rs1175550	1	G	A	0.198	0.032	5.03002e-10	0.0388	0.0228	0.0882999	38.2557
Copper	rs12153606	5	T	G	-0.159	0.034	2.5e-06	0.0323	0.0246	0.1907	21.8526
Copper	rs12582659	12	C	T	1.262	0.27	2.86003e-06	0.0525	0.1121	0.639699	21.8302
Copper	rs2769264	1	G	T	0.313	0.034	2.63027e-20	0.0393	0.025	0.1154	84.6832
Copper	rs3857536	6	T	C	-0.129	0.028	4.08e-06	-0.0155	0.0194	0.4241	21.2095
Iron	rs114738685	11	T	C	0.0553606	0.0117311	2.39999e-06	0.1052	0.0428	0.0140301	22.2695
Iron	rs116863411	20	T	A	-0.0946561	0.0204154	3.50002e-06	0.0405	0.0808	0.6167	21.4965
Iron	rs118189684	11	C	T	0.0593252	0.0120713	8.9e-07	-0.0891	0.044	0.0427396	24.1522
Iron	rs1370102	10	A	C	-0.0252135	0.00545817	3.79997e-06	-0.0374	0.0195	0.0550998	21.3382
Iron	rs148244439	5	T	C	0.0591791	0.0122191	1.29999e-06	-0.0177	0.0438	0.6867	23.4555
Iron	rs150479966	22	C	G	0.170181	0.0336231	4.20001e-07	0.0646	0.2596	0.8033	25.6173
Iron	rs155599	2	C	T	0.0302901	0.00594077	3.40001e-07	-0.0117	0.0218	0.591701	25.9958
Iron	rs17257441	1	T	C	-0.037713	0.0082347	4.70002e-06	0.0169	0.029	0.5611	20.9736
Iron	rs2647238	4	C	T	-0.0254293	0.00548898	3.59998e-06	0.0036	0.0197	0.8566	21.4621
Iron	rs56256289	7	T	C	0.0325776	0.00689983	2.30001e-06	0.0221	0.0238	0.3544	22.2919
Iron	rs6463742	7	C	T	0.0261434	0.00555803	2.59998e-06	0.0224	0.0204	0.2719	22.1243
Iron	rs799443	7	A	T	-0.0300914	0.00573687	1.6e-07	-0.0208	0.0209	0.3183	27.512
Iron	rs9297943	8	G	T	0.0265312	0.00562917	2.39999e-06	-0.0033	0.0201	0.8714	22.2132
Magnesium	rs111419911	20	G	A	-0.0292815	0.00587917	6.29999e-07	0.0224	0.0213	0.2936	24.8051
Magnesium	rs114575778	4	A	G	-0.145164	0.0274331	1.2e-07	-0.0697	0.1103	0.527	27.9998
Magnesium	rs114989460	6	C	T	0.0957603	0.0208955	4.60002e-06	-0.0415	0.0876	0.635199	21.0016
Magnesium	rs116028267	5	G	C	-0.0666131	0.014422	3.89996e-06	0.06	0.054	0.2666	21.3331
Magnesium	rs116740989	2	A	C	0.117547	0.0250756	2.80001e-06	-0.0538	0.1045	0.606599	21.9739
Magnesium	rs116979507	11	T	C	0.063628	0.0138895	4.60002e-06	-0.0167	0.0509	0.7422	20.985
Magnesium	rs1247081	10	T	G	0.0256696	0.00536614	1.7e-06	0.018	0.0194	0.3536	22.8824
Magnesium	rs140205161	4	G	A	0.162252	0.0352098	4.09996e-06	0.038	0.1535	0.8043	21.2344
Magnesium	rs144862520	7	T	C	-0.0703248	0.0153669	4.70002e-06	0.0649	0.1371	0.635801	20.9426
Magnesium	rs147150587	12	A	G	0.128307	0.0276315	3.40001e-06	-0.1687	0.2021	0.4039	21.5615
Magnesium	rs1559583	18	C	T	-0.0303381	0.00654176	3.50002e-06	-0.0025	0.0239	0.9178	21.5067
Magnesium	rs2745938	1	T	G	0.0269243	0.00561835	1.6e-06	-0.0106	0.0207	0.608199	22.9645
Magnesium	rs4535437	5	G	A	0.0302082	0.00623112	1.2e-06	-0.0047	0.0228	0.8376	23.502
Magnesium	rs573905	11	G	A	0.0275402	0.00538992	3.2e-07	0.0089	0.0195	0.6477	26.107
Magnesium	rs7022555	9	T	C	-0.120695	0.025269	1.79999e-06	0.1064	0.1034	0.3035	22.8134
Magnesium	rs7339029	13	T	G	0.0362754	0.00792269	4.70002e-06	-0.0323	0.0285	0.2556	20.9636
Magnesium	rs76330086	9	T	C	-0.101588	0.0221236	4.39997e-06	-0.025	0.0826	0.7625	21.0843
Magnesium	rs77126457	8	A	G	0.114984	0.0227843	4.49997e-07	0.0066	0.0904	0.9416	25.4677
Selenium	rs11948804	5	T	C	0.236	0.047	3.89996e-07	0.0184	0.0335	0.5824	25.1957
Selenium	rs12951643	17	A	G	-0.232	0.047	8.00995e-07	-0.0327	0.0359	0.3623	24.3488
Selenium	rs2631524	16	G	A	0.15	0.032	1.98002e-06	0.0221	0.025	0.3775	21.9574
Selenium	rs3770549	2	T	A	0.187	0.04	2.39001e-06	0.019	0.023	0.4104	21.8404
Selenium	rs6823178	4	A	G	-0.125	0.026	2.32001e-06	-0.0044	0.0201	0.8252	23.0978
Selenium	rs921943	5	T	C	0.264	0.03	1.42988e-18	0.0219	0.0213	0.3044	77.3861
Selenium	rs9609603	22	C	T	0.123	0.027	4e-06	0.0005	0.0201	0.9814	20.7386
Zinc	rs10484100	14	G	A	-0.209	0.045	3.29997e-06	-0.0272	0.0328	0.4079	21.5543
Zinc	rs10931753	2	C	G	-0.129	0.028	4.94003e-06	0.0091	0.0213	0.6698	21.2095
Zinc	rs11232535	11	C	T	0.325	0.065	6.72992e-07	-0.0611	0.0412	0.1384	24.9808
Zinc	rs11763353	7	G	A	-0.192	0.039	6.90001e-07	0.0505	0.0283	0.0749497	24.2181
Zinc	rs1532423	8	G	A	-0.178	0.026	6.4003e-12	0.0002	0.0198	0.9932	46.8338
Zinc	rs2120019	15	C	T	-0.287	0.033	1.54989e-18	0.005	0.0239	0.8331	75.5792
Zinc	rs4333127	4	A	G	0.218	0.047	2.99999e-06	0.0756	0.0328	0.0209402	21.4973
Zinc	rs7148590	14	A	G	-0.14	0.026	1.37e-07	0.0111	0.0193	0.5674	28.9718
Carotene	rs116995905	16	T	C	-0.132301	0.0288061	4.39997e-06	0.0413	0.1063	0.697599	21.0933
Carotene	rs117731008	22	A	G	0.0977133	0.0212277	4.20001e-06	0.0523	0.0765	0.494399	21.1879
Carotene	rs12126792	1	G	A	-0.134712	0.0280049	1.5e-06	-0.0036	0.0995	0.9709	23.1383
Carotene	rs13295574	9	A	G	-0.0276722	0.00598182	3.69999e-06	-0.0412	0.0211	0.0514505	21.3997
Carotene	rs16898247	8	A	G	-0.107091	0.0200309	8.99995e-08	0.0462	0.0692	0.5046	28.5819
Carotene	rs17800766	10	C	T	-0.121685	0.0254964	1.79999e-06	-0.1892	0.1195	0.1133	22.7773
Carotene	rs1936052	1	T	C	-0.0361185	0.00766833	2.5e-06	0.0493	0.0276	0.0734903	22.1842
Carotene	rs2998143	10	G	A	-0.0278722	0.00584016	1.79999e-06	0.0185	0.0209	0.3774	22.7761
Carotene	rs366337	19	G	A	0.0543804	0.0112221	1.29999e-06	0.0171	0.0407	0.6748	23.4814
Carotene	rs3829931	10	A	T	0.0830829	0.0177899	2.99999e-06	0.0124	0.0608	0.8383	21.8104
Carotene	rs4771831	13	A	G	-0.0265212	0.00576207	4.20001e-06	0.0313	0.0207	0.1303	21.1844
Carotene	rs5760695	22	C	T	0.0468481	0.0100556	3.2e-06	-0.0996	0.0351	0.004581	21.7047
Carotene	rs62417408	6	G	A	-0.0691153	0.0146553	2.39999e-06	0.0288	0.0537	0.5919	22.2406
Carotene	rs6596473	5	C	G	0.0276423	0.00597629	3.69999e-06	0.0102	0.0214	0.634501	21.393
Carotene	rs6660246	1	C	A	-0.0266889	0.00553072	1.40001e-06	-0.0141	0.0195	0.4697	23.2855
Carotene	rs77547747	4	C	T	-0.055803	0.0118339	2.39999e-06	-0.0546	0.0431	0.2047	22.2355
Folate	rs118164003	16	T	C	-0.140897	0.0280515	5.1e-07	0.0761	0.1986	0.701501	25.2277
Folate	rs139588363	2	C	T	0.05368	0.0116503	4.09996e-06	-0.0275	0.0464	0.552699	21.2294
Folate	rs148031795	18	T	C	0.104439	0.0223794	3.09999e-06	-0.0285	0.0794	0.7199	21.7779
Folate	rs1502443	16	G	C	0.0258943	0.00563529	4.30002e-06	-0.0039	0.0201	0.8451	21.1136
Folate	rs16956822	17	A	G	-0.0792943	0.017182	3.89996e-06	0.0222	0.0553	0.6876	21.2972
Folate	rs2449166	8	T	C	0.0252219	0.00546681	4e-06	0.0188	0.0193	0.3306	21.285
Folate	rs3772928	3	C	T	-0.0272574	0.00552739	8.19993e-07	-0.0009	0.0198	0.9652	24.3173
Folate	rs57185514	2	G	A	-0.138679	0.0301895	4.39997e-06	-0.0515	0.1511	0.733301	21.1007
Folate	rs7074988	10	G	A	-0.051278	0.0111147	4e-06	0.0504	0.0422	0.233	21.284
Folate	rs76630415	7	G	T	-0.0373906	0.00670304	2.39999e-08	0.0191	0.0236	0.4185	31.1149
Folate	rs76802001	22	A	G	-0.0677158	0.0147765	4.60002e-06	-0.0367	0.0572	0.5215	21.0002
Folate	rs78074774	2	T	C	0.0601471	0.0131667	4.90004e-06	0.0397	0.0479	0.4073	20.8671
Folate	rs79748722	22	T	C	-0.0756746	0.0164864	4.39997e-06	0.0103	0.0694	0.8823	21.0686
Folate	rs79975477	20	T	C	0.0731991	0.0156345	2.80001e-06	0.1331	0.0569	0.0193798	21.9195
Folate	rs8085166	18	G	A	0.0278138	0.00581169	1.7e-06	0.0526	0.0209	0.01184	22.9035
Vitamin A	rs10248388	7	C	A	0.00312721	0.000672797	3.40001e-06	-0.0192	0.0458	0.6747	21.6045
Vitamin A	rs1478684	11	G	T	0.00165031	0.000342305	1.40001e-06	0.0088	0.0234	0.7061	23.2436
Vitamin A	rs1953042	9	C	T	0.0018439	0.0003923	2.59998e-06	-0.0316	0.0262	0.2268	22.0921
Vitamin A	rs2581667	18	G	A	0.0019536	0.000416108	2.69998e-06	-0.0023	0.0291	0.9368	22.0423
Vitamin A	rs3978773	10	A	T	-0.0014102	0.000287566	9.40005e-07	-0.0188	0.022	0.394	24.0483
Vitamin A	rs4131899	3	T	C	-0.00137242	0.000286396	1.7e-06	0.042	0.0193	0.0295699	22.9635
Vitamin A	rs4379489	8	G	A	0.00160931	0.000350157	4.30002e-06	0.0061	0.0238	0.797	21.1228
Vitamin A	rs6005584	22	C	G	-0.00231054	0.000503359	4.39997e-06	0.0466	0.0349	0.1818	21.0702
Vitamin A	rs72774943	2	T	C	-0.002746	0.000600626	4.79999e-06	-0.0051	0.0426	0.904	20.9021
Vitamin A	rs72833036	6	G	A	0.00330275	0.000596894	3.09999e-08	0.0574	0.0378	0.1288	30.6165
Vitamin A	rs7330997	13	C	T	-0.00202514	0.00042208	1.6e-06	-0.0147	0.0286	0.6075	23.0207
Vitamin A	rs74161932	10	C	T	0.00225535	0.000473569	1.89998e-06	-0.0128	0.0357	0.7188	22.6809
Vitamin A	rs9982066	21	A	C	0.00146405	0.000291388	5e-07	-0.0071	0.0198	0.7186	25.2445
Vitamin B6	rs10138490	14	C	T	-0.0534963	0.0114138	2.80001e-06	0.029	0.0403	0.4718	21.9671
Vitamin B6	rs12198456	6	T	C	0.0919531	0.0197234	3.09999e-06	0.0402	0.0779	0.6061	21.7348
Vitamin B6	rs12226112	11	T	G	0.0283412	0.00572659	7.49998e-07	-0.0362	0.0203	0.0745899	24.4924
Vitamin B6	rs12412051	10	C	G	0.0708635	0.0149768	2.19999e-06	0.0264	0.0524	0.6145	22.3869
Vitamin B6	rs141933624	4	A	G	-0.0897347	0.0192811	3.29997e-06	-0.0224	0.072	0.7556	21.6593
Vitamin B6	rs155599	2	C	T	0.0342533	0.00598463	1e-08	-0.0117	0.0218	0.591701	32.758
Vitamin B6	rs183178622	4	T	C	-0.0989483	0.0206841	1.7e-06	0.0796	0.0736	0.2795	22.8839
Vitamin B6	rs188211816	1	A	G	-0.0786243	0.0162809	1.40001e-06	-0.0263	0.0614	0.667999	23.3208
Vitamin B6	rs34938615	14	G	A	-0.122024	0.0264416	3.89996e-06	-0.2483	0.1073	0.02073	21.2962
Vitamin B6	rs361294	11	C	A	-0.0273612	0.00595181	4.30002e-06	0.0087	0.0217	0.6896	21.1329
Vitamin B6	rs3745438	19	C	T	-0.071266	0.0155965	4.90004e-06	-0.044	0.0512	0.3901	20.8784
Vitamin B6	rs3772928	3	C	T	-0.0292449	0.00553405	1.29999e-07	-0.0009	0.0198	0.9652	27.9255
Vitamin B6	rs67450584	22	T	C	0.036705	0.00745732	8.60003e-07	-0.0272	0.0267	0.3095	24.2254
Vitamin B6	rs7205927	16	C	A	-0.0257861	0.00553457	3.2e-06	0.0191	0.0198	0.3352	21.7065
Vitamin B6	rs7292147	22	C	G	-0.0258379	0.00550612	2.69998e-06	0.02	0.0227	0.3794	22.0196
Vitamin B6	rs74640671	8	T	C	-0.127176	0.02738	3.40001e-06	0.2659	0.1081	0.0138998	21.574
Vitamin B6	rs77806858	5	C	T	-0.0505124	0.0106104	1.89998e-06	0.0146	0.0386	0.7059	22.6631
Vitamin B6	rs9560457	13	T	C	0.0255037	0.00553964	4.09996e-06	0.0085	0.0199	0.669	21.1948
Vitamin B12	rs10924919	1	T	C	-0.0286276	0.0056423	3.89996e-07	-0.0022	0.02	0.9133	25.7421
Vitamin B12	rs112961770	1	C	G	-0.0888494	0.0184324	1.40001e-06	0.0253	0.0749	0.735099	23.2344
Vitamin B12	rs12776611	10	A	G	-0.0878135	0.0188958	3.40001e-06	-0.1424	0.0682	0.0366497	21.5963
Vitamin B12	rs1419875	10	G	T	-0.0315231	0.00683151	3.89996e-06	0.0327	0.0241	0.1756	21.2917
Vitamin B12	rs148901823	7	G	A	-0.0486291	0.0100516	1.29999e-06	-0.0052	0.037	0.8878	23.405
Vitamin B12	rs388561	22	C	T	0.040271	0.00854945	2.5e-06	0.027	0.0308	0.3819	22.1868
Vitamin B12	rs6088761	20	G	A	0.0292724	0.00627081	2.99999e-06	0.0002	0.0244	0.9939	21.7899
Vitamin B12	rs61994378	14	C	T	0.0934555	0.0197741	2.30001e-06	-0.1584	0.1953	0.4173	22.3359
Vitamin B12	rs67568068	5	C	T	-0.0317378	0.00664671	1.79999e-06	-0.0143	0.0236	0.5457	22.7996
Vitamin C	rs114598078	3	T	C	0.0655782	0.0137636	1.89998e-06	0.0363	0.0459	0.4282	22.7008
Vitamin C	rs11650824	17	A	T	0.0794787	0.0158822	5.60003e-07	0.0518	0.0545	0.3421	25.0419
Vitamin C	rs17482258	12	T	C	0.042829	0.00926045	3.69999e-06	0.0266	0.0315	0.3975	21.3894
Vitamin C	rs1883993	22	A	G	0.044959	0.00935324	1.5e-06	-0.0725	0.0319	0.0232798	23.1045
Vitamin C	rs2018201	12	G	T	-0.0808079	0.0171646	2.5e-06	-0.0324	0.0678	0.632501	22.1629
Vitamin C	rs4238567	15	C	T	0.0253068	0.00550812	4.30002e-06	-0.0013	0.0194	0.9464	21.1084
Vitamin C	rs4481190	3	C	A	-0.0306375	0.00574377	9.59997e-08	-0.021	0.0205	0.304	28.4511
Vitamin C	rs61868302	10	T	C	-0.0571013	0.0118391	1.40001e-06	-0.0082	0.0422	0.846	23.2617
Vitamin C	rs7626478	3	A	G	0.0279796	0.00610134	4.49997e-06	-0.025	0.0216	0.2475	21.029
Vitamin C	rs9540734	13	A	G	-0.0259285	0.00548469	2.30001e-06	0.0501	0.0193	0.00943192	22.3479
Vitamin D	rs10469075	18	T	C	-0.0324603	0.00701256	3.69999e-06	-0.0382	0.0248	0.1235	21.4259
Vitamin D	rs117693112	7	A	G	0.0682431	0.0144786	2.39999e-06	0.0371	0.0556	0.504001	22.2152
Vitamin D	rs17301981	9	C	T	-0.0437855	0.00958474	4.90004e-06	-0.038	0.0332	0.2518	20.8683
Vitamin D	rs2399949	3	C	T	-0.034239	0.00705966	1.2e-06	0.0055	0.0278	0.843	23.5213
Vitamin D	rs35775421	14	A	G	-0.0559707	0.0122186	4.60002e-06	0.0034	0.0407	0.9341	20.9829
Vitamin D	rs4395237	2	G	T	-0.0601061	0.0127619	2.5e-06	0.0201	0.0535	0.707801	22.1816
Vitamin D	rs57038272	5	T	C	0.0333323	0.00723695	4.09996e-06	0.0099	0.0251	0.6947	21.2132
Vitamin D	rs582962	6	A	G	-0.0283174	0.00608067	3.2e-06	-0.0208	0.0214	0.3316	21.6866
Vitamin D	rs61942184	12	C	G	0.0822174	0.0177573	3.69999e-06	0.0779	0.0658	0.2362	21.4368
Vitamin D	rs679830	7	C	T	-0.0601819	0.012755	2.39999e-06	-0.0336	0.0451	0.4559	22.2617
Vitamin D	rs74593039	10	C	G	0.0350049	0.00753919	3.40001e-06	0.0175	0.0274	0.5219	21.5573
Vitamin D	rs75713989	3	T	C	0.039147	0.00816677	1.6e-06	0.028	0.0296	0.344	22.9765
Vitamin D	rs80261862	7	T	C	-0.0448741	0.00926708	1.29999e-06	0.0043	0.0319	0.894	23.4473
Vitamin D	rs9328367	6	T	A	0.0261798	0.00561666	3.09999e-06	-0.0418	0.0201	0.0377103	21.7252
Vitamin E	rs111306778	13	A	G	-0.0479658	0.00957227	5.39995e-07	0.0109	0.0353	0.757201	25.1085
Vitamin E	rs12165526	22	A	T	0.0479017	0.00917775	1.79999e-07	0.002	0.0336	0.9531	27.2406
Vitamin E	rs12421920	11	G	A	-0.0434479	0.00938496	3.69999e-06	0.0164	0.0343	0.6331	21.4318
Vitamin E	rs12899673	15	A	G	0.0268951	0.00581803	3.79997e-06	-0.04	0.0207	0.0529505	21.3688
Vitamin E	rs2723979	7	G	T	-0.0266142	0.00552745	1.5e-06	0.032	0.0196	0.103	23.1827
Vitamin E	rs35218694	17	G	A	-0.0741637	0.0153104	1.29999e-06	0.0934	0.0519	0.0721805	23.4637
Vitamin E	rs4903544	14	T	C	-0.0295098	0.0060211	9.49992e-07	-0.0042	0.0214	0.8429	24.0197
Vitamin E	rs536912	1	A	C	0.0304596	0.00620091	8.99995e-07	0.022	0.0221	0.3208	24.1282
Vitamin E	rs6033	1	G	A	-0.0516563	0.0105563	9.90011e-07	-0.0128	0.0345	0.709601	23.9447
Vitamin E	rs71385328	17	G	A	0.130015	0.0262064	7.00003e-07	0.0894	0.0728	0.219	24.6127
Vitamin E	rs79966958	9	T	C	-0.116527	0.024505	2e-06	-0.0148	0.0828	0.8579	22.6116
Vitamin E	rs979218	7	C	A	-0.0430325	0.00922259	3.09999e-06	-0.0401	0.032	0.2091	21.7708

## Sheet: Table S5
Table S5. Summary of pooled analysis of two GWAS-based datasets on the causal association between micronutrients and erectile dysfunction
Phenotypes	Erectile dysfunction
	N	OR (95% CI)	P	I2
Calcium	2	0.909(0.82-1.008)	0.0717	0
Copper	2	1.122(1.036-1.214)	0.0046	0
Iron	2	1.085(0.692-1.701)	0.7226	0
Magnesium	2	0.803(0.568-1.136)	0.2154	0
Selenium	2	1.091(0.989-1.204)	0.0822	0
Zinc	2	0.973(0.875-1.082)	0.6136	0
Carotene	2	0.911(0.589-1.41)	0.6764	0
Folate	2	1.185(0.815-1.725)	0.3742	0
Vitamin A	2	0.065(0-110.13)	0.4718	0
Vitamin B6	2	0.819(0.575-1.168)	0.2709	0
Vitamin B12	2	1.009(0.633-1.607)	0.9716	0.429
Vitamin C	2	1.909(0.407-8.959)	0.4126	0.893
Vitamin D	2	1.609(1.103-2.347)	0.0136	0
Vitamin E	2	0.935(0.618-1.413)	0.7492	0
N, number of GWAS data included in the meta-analysis, which was no significant heterogeneity or pleiotropy at the same time; OR, odds ratio; CI, confidence interval.

## Sheet: Table S6
Table S6. Reverse Mendelian Randomization estimation for erectile dysfunction on the level of micronutrients in the discovery stage.
Exposure	Outcome	SNPs	IVW		MR-Egger		Weighted median		MR-PRESSO	MR-Egger regression		Cochran’s Q test
			OR (95% CI)	P-value	OR (95% CI)	P-value	OR (95% CI)	P-value		Intercept	P value	IVW Q	P IVW. Q	MR-Egger. Q	P MR-egger. Q
Erectile dysfunction	Calcium	4	0.996(0.982-1.01)	0.533175	0.983(0.926-1.044)	0.631694	0.993(0.98-1.006)	0.276345	0.198	0.00339092	0.709218	5.9829	0.112445	5.47702	0.0646666
Erectile dysfunction	Copper	5	1.022(0.881-1.185)	0.777698	2.945(0.22-39.459)	0.474422	1.035(0.878-1.219)	0.683237	0.226	-0.245589	0.481716	6.12925	0.189701	5.04944	0.168213
Erectile dysfunction	Iron	12	1.009(0.996-1.022)	0.194324	1.004(0.974-1.034)	0.816256	1.004(0.985-1.023)	0.715061	0.513	0.00165121	0.716707	10.6651	0.471732	10.5185	0.396239
Erectile dysfunction	Magnesium	12	1(0.987-1.013)	0.995002	0.995(0.967-1.024)	0.753847	1.002(0.984-1.02)	0.837993	0.803	0.00153617	0.727707	7.2931	0.774875	7.16486	0.709795
Erectile dysfunction	Selenium	5	0.972(0.845-1.117)	0.687107	2.277(0.194-26.742)	0.559478	0.919(0.789-1.069)	0.271911	0.205	-0.195842	0.546052	6.75749	0.149272	5.85826	0.118713
Erectile dysfunction	Zinc	5	1.105(0.907-1.347)	0.321223	5.579(0.201-155.07)	0.38552	1.054(0.895-1.241)	0.530632	0.061	-0.375445	0.409561	11.6536	0.020122	8.93199	0.0302089
Erectile dysfunction	Carotene	12	0.993(0.98-1.007)	0.321413	1.01(0.981-1.04)	0.520774	0.999(0.982-1.017)	0.92552	0.957	-0.00545645	0.24047	4.41257	0.95626	2.85512	0.984631
Erectile dysfunction	Folate	12	0.999(0.986-1.012)	0.874735	1.002(0.974-1.032)	0.877791	1.002(0.985-1.02)	0.796444	0.707	-0.00111366	0.802663	8.26126	0.689727	8.1954	0.609757
Erectile dysfunction	Vitamin A	9	1.001(1-1.002)	0.10533	1(0.986-1.013)	0.975333	1.001(0.999-1.002)	0.30501	0.798	0.000223599	0.893095	4.88795	0.769482	4.86853	0.676003
Erectile dysfunction	Vitamin B6	12	1(0.987-1.013)	0.984955	0.994(0.965-1.023)	0.696131	0.997(0.98-1.014)	0.699058	0.841	0.00191614	0.668552	6.72394	0.820978	6.52941	0.768999
Erectile dysfunction	Vitamin B12	12	1.008(0.995-1.022)	0.224289	1.016(0.986-1.046)	0.323357	1.01(0.992-1.028)	0.264943	0.587	-0.00239475	0.594978	9.67806	0.559557	9.37654	0.49678
Erectile dysfunction	Vitamin C	12	0.995(0.981-1.01)	0.518014	1.007(0.975-1.039)	0.701351	0.984(0.965-1.004)	0.107362	0.308	-0.00366646	0.462841	12.6976	0.313552	11.9983	0.285172
Erectile dysfunction	Vitamin D	12	0.999(0.986-1.012)	0.875401	1.002(0.973-1.033)	0.885479	1.001(0.983-1.019)	0.930315	0.548	-0.00108795	0.812638	10.4844	0.487414	10.4226	0.404228
Erectile dysfunction	Vitamin E	12	1(0.986-1.015)	0.975864	1.004(0.971-1.039)	0.824003	1.002(0.983-1.021)	0.830498	0.324	-0.00121865	0.814227	13.386	0.268844	13.3086	0.206927

## Sheet: Table S7
Table S7. Reverse Mendelian Randomization estimation for erectile dysfunction on the level of micronutrients in the replication stage.
Exposure	Outcome	SNPs	IVW		MR-Egger		Weighted median		MR-PRESSO	MR-Egger regression		Cochran’s Q test
			OR (95% CI)	P-value	OR (95% CI)	P-value	OR (95% CI)	P-value		Intercept	P value	IVW Q	P IVW. Q	MR-Egger. Q	P MR-egger. Q
Erectile dysfunction	Iron	9	0.991(0.957-1.025)	0.599634	0.97(0.892-1.056)	0.509505	0.992(0.948-1.038)	0.728955	0.89	0.00400545	0.61416	3.74528	0.879343	3.46705	0.838703
Erectile dysfunction	Magnesium	9	1.001(0.968-1.036)	0.94296	0.95(0.874-1.034)	0.272688	0.983(0.939-1.029)	0.460865	0.586	0.010074	0.224043	6.72355	0.566732	4.94464	0.666719
Erectile dysfunction	Carotene	9	0.967(0.934-1.002)	0.0609434	0.968(0.889-1.055)	0.484144	0.957(0.914-1.003)	0.0646291	0.834	-0.000172871	0.982714	4.26009	0.832927	4.25959	0.749439
Erectile dysfunction	Folate	9	0.995(0.961-1.03)	0.767145	1.005(0.923-1.094)	0.915587	0.979(0.936-1.023)	0.345253	0.708	-0.00192097	0.80872	5.19351	0.736708	5.1303	0.644066
Erectile dysfunction	Vitamin A	5	1(0.998-1.002)	0.965218	1.001(0.993-1.009)	0.850752	1.001(0.998-1.003)	0.702998	0.945	-0.000118127	0.853524	0.699659	0.951371	0.659241	0.882746
Erectile dysfunction	Vitamin B6	9	0.985(0.952-1.02)	0.405929	1.017(0.934-1.108)	0.704501	0.996(0.953-1.041)	0.84987	0.975	-0.00612371	0.44974	2.2754	0.971384	1.63462	0.97728
Erectile dysfunction	Vitamin B12	9	1.016(0.981-1.052)	0.377628	0.991(0.91-1.079)	0.841691	1.025(0.98-1.073)	0.286018	0.72	0.00474394	0.55634	5.47782	0.705496	5.09629	0.648213
Erectile dysfunction	Vitamin C	9	1.002(0.968-1.038)	0.900336	0.964(0.884-1.05)	0.42882	1.01(0.964-1.057)	0.682381	0.752	0.00751875	0.362522	5.2557	0.729929	4.3071	0.743804
Erectile dysfunction	Vitamin D	9	1.004(0.962-1.047)	0.867172	1.011(0.905-1.129)	0.85784	0.989(0.94-1.04)	0.655885	0.139	-0.00132744	0.897285	11.6074	0.169598	11.5778	0.115326
Erectile dysfunction	Vitamin E	9	0.999(0.964-1.034)	0.933978	0.967(0.887-1.053)	0.465015	1.001(0.957-1.047)	0.961385	0.945	0.00623259	0.445459	2.76625	0.948159	2.11274	0.953338

## Sheet: Table S8
Table S8. Summary statistics for the associations of the erectile dysfunction-associated SNPs with these exposures and micronutrients in the discovery stage.
Outcome	SNP	CHR	Effect Allele	Reference Allele	Summary statistics for exposure			Summary statistics for erectile dysfunction			F-statistics
					Beta	SE	P value	Beta	SE	P value
Calcium	rs11736880	4	C	T	-0.2518	0.0527	1.758e-06	0.00449075	0.00243444	0.0460002	22.8291
Calcium	rs3133073	11	A	T	-0.2404	0.0475	4.26098e-07	-0.00367524	0.00244799	0.0940005	25.6141
Calcium	rs6983267	8	T	G	-0.2173	0.0424	3.08901e-07	0.000972663	0.00214268	0.66	26.2655
Calcium	rs78093953	9	C	G	0.6131	0.1342	4.92006e-06	-0.00662234	0.00700208	0.37	20.8716
Copper	rs10241701	7	G	A	0.2368	0.0498	2.037e-06	0.045	0.03	0.132	22.5928
Copper	rs11736880	4	C	T	-0.2518	0.0527	1.758e-06	-0.021	0.03	0.48	22.8116
Copper	rs13258548	8	G	A	-0.2307	0.0501	4.048e-06	0.03	0.034	0.374	21.1878
Copper	rs6765401	3	G	A	0.2121	0.0452	2.74701e-06	0.043	0.044	0.324	22.0024
Copper	rs6936413	6	G	C	0.2247	0.0489	4.29596e-06	0.02	0.032	0.525	21.0986
Copper	rs6983267	8	T	G	-0.2173	0.0424	3.08901e-07	0.036	0.027	0.184	26.2454
Iron	rs10241701	7	G	A	0.2368	0.0498	2.037e-06	-0.00693411	0.00596875	0.25	22.6095
Iron	rs116902888	18	T	C	0.7984	0.1682	2.05499e-06	-0.00484518	0.0144924	0.74	22.5308
Iron	rs11736880	4	C	T	-0.2518	0.0527	1.758e-06	-0.0116889	0.0061562	0.0580003	22.8285
Iron	rs13258548	8	G	A	-0.2307	0.0501	4.048e-06	-0.001501	0.00577987	0.8	21.2034
Iron	rs145922598	17	T	C	1.0376	0.2056	4.51305e-07	0.00353012	0.0153741	0.82	25.4683
Iron	rs3133073	11	A	T	-0.2404	0.0475	4.26098e-07	-0.000904124	0.00615912	0.88	25.6135
Iron	rs35929622	20	G	A	-0.2291	0.0438	1.67201e-07	-0.00911339	0.00610011	0.14	27.3583
Iron	rs67376322	4	A	T	-0.2664	0.056	1.95299e-06	-0.00625668	0.00676297	0.35	22.6297
Iron	rs6765401	3	G	A	0.2121	0.0452	2.74701e-06	-0.00567413	0.0057104	0.32	22.0187
Iron	rs6936413	6	G	C	0.2247	0.0489	4.29596e-06	0.00768096	0.00611169	0.21	21.1142
Iron	rs6983267	8	T	G	-0.2173	0.0424	3.08901e-07	-0.000770303	0.00539603	0.89	26.2648
Iron	rs78093953	9	C	G	0.6131	0.1342	4.92006e-06	0.0212585	0.0175555	0.23	20.871
Magnesium	rs10241701	7	G	A	0.2368	0.0498	2.037e-06	-0.00724832	0.00593657	0.22	22.6095
Magnesium	rs116902888	18	T	C	0.7984	0.1682	2.05499e-06	-0.0125524	0.0144145	0.38	22.5308
Magnesium	rs11736880	4	C	T	-0.2518	0.0527	1.758e-06	0.00547143	0.00612387	0.37	22.8285
Magnesium	rs13258548	8	G	A	-0.2307	0.0501	4.048e-06	-0.000204388	0.00574913	0.97	21.2034
Magnesium	rs145922598	17	T	C	1.0376	0.2056	4.51305e-07	0.00198608	0.0152923	0.9	25.4683
Magnesium	rs3133073	11	A	T	-0.2404	0.0475	4.26098e-07	-0.000698824	0.00612639	0.91	25.6135
Magnesium	rs35929622	20	G	A	-0.2291	0.0438	1.67201e-07	-0.00579882	0.00606761	0.34	27.3583
Magnesium	rs67376322	4	A	T	-0.2664	0.056	1.95299e-06	-0.00799511	0.00672657	0.23	22.6297
Magnesium	rs6765401	3	G	A	0.2121	0.0452	2.74701e-06	-0.00445251	0.00567967	0.43	22.0187
Magnesium	rs6936413	6	G	C	0.2247	0.0489	4.29596e-06	0.00611008	0.00607907	0.31	21.1142
Magnesium	rs6983267	8	T	G	-0.2173	0.0424	3.08901e-07	-0.00239872	0.00536734	0.649999	26.2648
Magnesium	rs78093953	9	C	G	0.6131	0.1342	4.92006e-06	0.0044186	0.0174609	0.8	20.871
Selenium	rs10241701	7	G	A	0.2368	0.0498	2.037e-06	0.027	0.029	0.361	22.5945
Selenium	rs11736880	4	C	T	-0.2518	0.0527	1.758e-06	0.026	0.029	0.37	22.8133
Selenium	rs13258548	8	G	A	-0.2307	0.0501	4.048e-06	-0.038	0.028	0.176	21.1893
Selenium	rs6765401	3	G	A	0.2121	0.0452	2.74701e-06	-0.042	0.029	0.141	22.004
Selenium	rs6936413	6	G	C	0.2247	0.0489	4.29596e-06	-0.037	0.03	0.207	21.1002
Selenium	rs6983267	8	T	G	-0.2173	0.0424	3.08901e-07	0.031	0.026	0.238	26.2473
Zinc	rs10241701	7	G	A	0.2368	0.0498	2.037e-06	0.1	0.029	0.0005	22.5928
Zinc	rs11736880	4	C	T	-0.2518	0.0527	1.758e-06	-0.027	0.029	0.36	22.8116
Zinc	rs13258548	8	G	A	-0.2307	0.0501	4.048e-06	0.016	0.033	0.627001	21.1878
Zinc	rs6765401	3	G	A	0.2121	0.0452	2.74701e-06	-0.051	0.042	0.226	22.0024
Zinc	rs6936413	6	G	C	0.2247	0.0489	4.29596e-06	0.033	0.031	0.295	21.0986
Zinc	rs6983267	8	T	G	-0.2173	0.0424	3.08901e-07	-0.006	0.026	0.817	26.2454
Carotene	rs10241701	7	G	A	0.2368	0.0498	2.037e-06	-0.00732003	0.00605046	0.23	22.6095
Carotene	rs116902888	18	T	C	0.7984	0.1682	2.05499e-06	0.000353427	0.014691	0.98	22.5308
Carotene	rs11736880	4	C	T	-0.2518	0.0527	1.758e-06	0.00665207	0.00624092	0.29	22.8285
Carotene	rs13258548	8	G	A	-0.2307	0.0501	4.048e-06	0.00169511	0.00585975	0.77	21.2034
Carotene	rs145922598	17	T	C	1.0376	0.2056	4.51305e-07	0.00264478	0.0155869	0.87	25.4683
Carotene	rs3133073	11	A	T	-0.2404	0.0475	4.26098e-07	0.00603463	0.00624447	0.33	25.6135
Carotene	rs35929622	20	G	A	-0.2291	0.0438	1.67201e-07	0.00020681	0.00618425	0.97	27.3583
Carotene	rs67376322	4	A	T	-0.2664	0.056	1.95299e-06	0.000218446	0.00685632	0.97	22.6297
Carotene	rs6765401	3	G	A	0.2121	0.0452	2.74701e-06	-0.00539314	0.00578923	0.35	22.0187
Carotene	rs6936413	6	G	C	0.2247	0.0489	4.29596e-06	0.00203564	0.00619632	0.74	21.1142
Carotene	rs6983267	8	T	G	-0.2173	0.0424	3.08901e-07	0.00278998	0.00547061	0.61	26.2648
Carotene	rs78093953	9	C	G	0.6131	0.1342	4.92006e-06	0.0127225	0.0177978	0.47	20.871
Folate	rs10241701	7	G	A	0.2368	0.0498	2.037e-06	-0.00981947	0.00600617	0.1	22.6095
Folate	rs116902888	18	T	C	0.7984	0.1682	2.05499e-06	-0.00933553	0.0145814	0.52	22.5308
Folate	rs11736880	4	C	T	-0.2518	0.0527	1.758e-06	0.00326492	0.00619461	0.6	22.8285
Folate	rs13258548	8	G	A	-0.2307	0.0501	4.048e-06	-0.0017419	0.00581531	0.760001	21.2034
Folate	rs145922598	17	T	C	1.0376	0.2056	4.51305e-07	0.008277	0.01547	0.59	25.4683
Folate	rs3133073	11	A	T	-0.2404	0.0475	4.26098e-07	-0.0067368	0.00619809	0.28	25.6135
Folate	rs35929622	20	G	A	-0.2291	0.0438	1.67201e-07	-0.0053286	0.00613798	0.39	27.3583
Folate	rs67376322	4	A	T	-0.2664	0.056	1.95299e-06	0.000506023	0.00680438	0.94	22.6297
Folate	rs6765401	3	G	A	0.2121	0.0452	2.74701e-06	-0.00614421	0.00574537	0.28	22.0187
Folate	rs6936413	6	G	C	0.2247	0.0489	4.29596e-06	0.00642543	0.00614975	0.3	21.1142
Folate	rs6983267	8	T	G	-0.2173	0.0424	3.08901e-07	0.00327409	0.00542913	0.55	26.2648
Folate	rs78093953	9	C	G	0.6131	0.1342	4.92006e-06	0.00176378	0.0176648	0.92	20.871
Vitamin A	rs10241701	7	G	A	0.2368	0.0498	2.037e-06	0.000516523	0.000317602	0.1	22.6101
Vitamin A	rs11736880	4	C	T	-0.2518	0.0527	1.758e-06	0.000178748	0.000327321	0.59	22.8291
Vitamin A	rs13258548	8	G	A	-0.2307	0.0501	4.048e-06	-0.000229733	0.00030633	0.450001	21.204
Vitamin A	rs3133073	11	A	T	-0.2404	0.0475	4.26098e-07	-0.000549774	0.000326233	0.0920005	25.6141
Vitamin A	rs35929622	20	G	A	-0.2291	0.0438	1.67201e-07	-0.000147258	0.000323945	0.649999	27.359
Vitamin A	rs67376322	4	A	T	-0.2664	0.056	1.95299e-06	-0.000118579	0.000359815	0.74	22.6303
Vitamin A	rs6765401	3	G	A	0.2121	0.0452	2.74701e-06	0.000194645	0.000304088	0.52	22.0193
Vitamin A	rs6936413	6	G	C	0.2247	0.0489	4.29596e-06	-0.000169381	0.000325594	0.6	21.1148
Vitamin A	rs6983267	8	T	G	-0.2173	0.0424	3.08901e-07	-0.000118085	0.000286614	0.68	26.2655
Vitamin B6	rs10241701	7	G	A	0.2368	0.0498	2.037e-06	-0.010045	0.00601294	0.0949992	22.6095
Vitamin B6	rs116902888	18	T	C	0.7984	0.1682	2.05499e-06	-0.00586861	0.0145978	0.69	22.5308
Vitamin B6	rs11736880	4	C	T	-0.2518	0.0527	1.758e-06	-0.00447698	0.00620178	0.47	22.8285
Vitamin B6	rs13258548	8	G	A	-0.2307	0.0501	4.048e-06	0.00511969	0.00582276	0.38	21.2034
Vitamin B6	rs145922598	17	T	C	1.0376	0.2056	4.51305e-07	-0.00467697	0.0154869	0.760001	25.4683
Vitamin B6	rs3133073	11	A	T	-0.2404	0.0475	4.26098e-07	-0.00194375	0.00620491	0.75	25.6135
Vitamin B6	rs35929622	20	G	A	-0.2291	0.0438	1.67201e-07	-0.00184915	0.00614487	0.760001	27.3583
Vitamin B6	rs67376322	4	A	T	-0.2664	0.056	1.95299e-06	-0.00850717	0.00681257	0.21	22.6297
Vitamin B6	rs6765401	3	G	A	0.2121	0.0452	2.74701e-06	-0.000704377	0.00575229	0.9	22.0187
Vitamin B6	rs6936413	6	G	C	0.2247	0.0489	4.29596e-06	0.00228238	0.0061568	0.709999	21.1142
Vitamin B6	rs6983267	8	T	G	-0.2173	0.0424	3.08901e-07	-0.00377997	0.00543608	0.49	26.2648
Vitamin B6	rs78093953	9	C	G	0.6131	0.1342	4.92006e-06	0.000883956	0.0176846	0.96	20.871
Vitamin B12	rs10241701	7	G	A	0.2368	0.0498	2.037e-06	0.00122313	0.00603564	0.84	22.6095
Vitamin B12	rs116902888	18	T	C	0.7984	0.1682	2.05499e-06	0.00542419	0.0146546	0.709999	22.5308
Vitamin B12	rs11736880	4	C	T	-0.2518	0.0527	1.758e-06	-0.00634673	0.00622567	0.31	22.8285
Vitamin B12	rs13258548	8	G	A	-0.2307	0.0501	4.048e-06	0.0104661	0.00584508	0.0729995	21.2034
Vitamin B12	rs145922598	17	T	C	1.0376	0.2056	4.51305e-07	0.0241969	0.0155468	0.12	25.4683
Vitamin B12	rs3133073	11	A	T	-0.2404	0.0475	4.26098e-07	-0.00951469	0.00622889	0.13	25.6135
Vitamin B12	rs35929622	20	G	A	-0.2291	0.0438	1.67201e-07	-0.0034995	0.00616835	0.57	27.3583
Vitamin B12	rs67376322	4	A	T	-0.2664	0.056	1.95299e-06	0.000348175	0.0068383	0.96	22.6297
Vitamin B12	rs6765401	3	G	A	0.2121	0.0452	2.74701e-06	0.000296361	0.00577401	0.96	22.0187
Vitamin B12	rs6936413	6	G	C	0.2247	0.0489	4.29596e-06	-0.00243304	0.00618112	0.69	21.1142
Vitamin B12	rs6983267	8	T	G	-0.2173	0.0424	3.08901e-07	-0.00523423	0.00545691	0.34	26.2648
Vitamin B12	rs78093953	9	C	G	0.6131	0.1342	4.92006e-06	-0.0134444	0.0177526	0.450001	20.871
Vitamin C	rs10241701	7	G	A	0.2368	0.0498	2.037e-06	-0.00382874	0.00606756	0.53	22.6095
Vitamin C	rs116902888	18	T	C	0.7984	0.1682	2.05499e-06	-0.0152849	0.0147329	0.3	22.5308
Vitamin C	rs11736880	4	C	T	-0.2518	0.0527	1.758e-06	0.00993407	0.00625894	0.11	22.8285
Vitamin C	rs13258548	8	G	A	-0.2307	0.0501	4.048e-06	0.00656543	0.00587602	0.26	21.2034
Vitamin C	rs145922598	17	T	C	1.0376	0.2056	4.51305e-07	0.0206604	0.0156301	0.19	25.4683
Vitamin C	rs3133073	11	A	T	-0.2404	0.0475	4.26098e-07	0.00532842	0.00626252	0.39	25.6135
Vitamin C	rs35929622	20	G	A	-0.2291	0.0438	1.67201e-07	-0.00150318	0.00620233	0.81	27.3583
Vitamin C	rs67376322	4	A	T	-0.2664	0.056	1.95299e-06	-0.0120705	0.00687546	0.0790005	22.6297
Vitamin C	rs6765401	3	G	A	0.2121	0.0452	2.74701e-06	-0.00376554	0.00580539	0.52	22.0187
Vitamin C	rs6936413	6	G	C	0.2247	0.0489	4.29596e-06	0.00544728	0.00621359	0.38	21.1142
Vitamin C	rs6983267	8	T	G	-0.2173	0.0424	3.08901e-07	0.00325959	0.0054858	0.55	26.2648
Vitamin C	rs78093953	9	C	G	0.6131	0.1342	4.92006e-06	-0.0157984	0.0178487	0.38	20.871
Vitamin D	rs10241701	7	G	A	0.2368	0.0498	2.037e-06	-0.00348001	0.00605988	0.57	22.6095
Vitamin D	rs116902888	18	T	C	0.7984	0.1682	2.05499e-06	0.010252	0.0147132	0.49	22.5308
Vitamin D	rs11736880	4	C	T	-0.2518	0.0527	1.758e-06	-0.00544615	0.00625072	0.38	22.8285
Vitamin D	rs13258548	8	G	A	-0.2307	0.0501	4.048e-06	0.00860174	0.0058689	0.14	21.2034
Vitamin D	rs145922598	17	T	C	1.0376	0.2056	4.51305e-07	0.000757782	0.0156097	0.96	25.4683
Vitamin D	rs3133073	11	A	T	-0.2404	0.0475	4.26098e-07	-0.00716359	0.00625412	0.25	25.6135
Vitamin D	rs35929622	20	G	A	-0.2291	0.0438	1.67201e-07	-0.00870349	0.00619356	0.16	27.3583
Vitamin D	rs67376322	4	A	T	-0.2664	0.056	1.95299e-06	-0.000476219	0.00686615	0.94	22.6297
Vitamin D	rs6765401	3	G	A	0.2121	0.0452	2.74701e-06	-0.00428818	0.00579752	0.46	22.0187
Vitamin D	rs6936413	6	G	C	0.2247	0.0489	4.29596e-06	-0.005557	0.00620593	0.37	21.1142
Vitamin D	rs6983267	8	T	G	-0.2173	0.0424	3.08901e-07	0.0011972	0.00547916	0.83	26.2648
Vitamin D	rs78093953	9	C	G	0.6131	0.1342	4.92006e-06	-0.025806	0.0178253	0.15	20.871
Vitamin E	rs10241701	7	G	A	0.2368	0.0498	2.037e-06	-0.00666735	0.00605997	0.27	22.6095
Vitamin E	rs116902888	18	T	C	0.7984	0.1682	2.05499e-06	-0.00123206	0.0147128	0.93	22.5308
Vitamin E	rs11736880	4	C	T	-0.2518	0.0527	1.758e-06	-0.00283768	0.00625	0.649999	22.8285
Vitamin E	rs13258548	8	G	A	-0.2307	0.0501	4.048e-06	-0.007169	0.00586799	0.22	21.2034
Vitamin E	rs145922598	17	T	C	1.0376	0.2056	4.51305e-07	0.0051363	0.0156088	0.74	25.4683
Vitamin E	rs3133073	11	A	T	-0.2404	0.0475	4.26098e-07	-0.00147082	0.00625336	0.81	25.6135
Vitamin E	rs35929622	20	G	A	-0.2291	0.0438	1.67201e-07	-0.00872948	0.00619312	0.16	27.3583
Vitamin E	rs67376322	4	A	T	-0.2664	0.056	1.95299e-06	0.00633394	0.00686578	0.36	22.6297
Vitamin E	rs6765401	3	G	A	0.2121	0.0452	2.74701e-06	-0.0106586	0.00579721	0.0659994	22.0187
Vitamin E	rs6936413	6	G	C	0.2247	0.0489	4.29596e-06	0.00981556	0.00620531	0.11	21.1142
Vitamin E	rs6983267	8	T	G	-0.2173	0.0424	3.08901e-07	0.00689873	0.0054783	0.21	26.2648
Vitamin E	rs78093953	9	C	G	0.6131	0.1342	4.92006e-06	-0.00061243	0.0178224	0.97	20.871

## Sheet: Table S9
Table S9. Summary statistics for the associations of the erectile dysfunction-associated SNPs with these exposures and micronutrients in the replication stage.
Outcome	SNP	CHR	Effect Allele	Reference Allele	Summary statistics for exposure			Summary statistics for erectile dysfunction			F-statistics
					Beta	SE	P value	Beta	SE	P value
Iron	rs10835054	11	T	C	0.1244	0.0253	8.54496e-07	-4.78161e-05	0.00710071	0.99	24.1766
Iron	rs113340062	8	C	T	0.193	0.0386	5.87801e-07	0.000805356	0.0104982	0.94	24.9998
Iron	rs115409097	6	A	G	0.2787	0.0596	2.87303e-06	-0.00423635	0.0158574	0.79	21.8664
Iron	rs117126914	16	A	G	0.2146	0.0451	1.99802e-06	-0.0171713	0.0111493	0.12	22.6414
Iron	rs117294484	10	A	G	0.233	0.0497	2.75398e-06	0.00891707	0.0142889	0.53	21.9784
Iron	rs137917103	4	G	A	-0.38	0.0828	4.45e-06	-0.0113131	0.0216675	0.6	21.0621
Iron	rs145373037	1	G	A	0.467	0.0973	1.57601e-06	-0.0182096	0.0259084	0.48	23.0358
Iron	rs57989773	6	C	T	0.1782	0.0237	5.71216e-14	-0.00268011	0.00638813	0.67	56.5347
Iron	rs726857	2	A	T	-0.0925	0.02	3.69999e-06	-0.00274857	0.00561655	0.62	21.3904
Magnesium	rs10835054	11	T	C	0.1244	0.0253	8.54496e-07	-0.00151327	0.00706298	0.83	24.1766
Magnesium	rs113340062	8	C	T	0.193	0.0386	5.87801e-07	0.0131451	0.0104423	0.21	24.9998
Magnesium	rs115409097	6	A	G	0.2787	0.0596	2.87303e-06	0.0119481	0.0157728	0.450001	21.8664
Magnesium	rs117126914	16	A	G	0.2146	0.0451	1.99802e-06	-0.00976453	0.0110898	0.38	22.6414
Magnesium	rs117294484	10	A	G	0.233	0.0497	2.75398e-06	0.00436712	0.0142123	0.760001	21.9784
Magnesium	rs137917103	4	G	A	-0.38	0.0828	4.45e-06	0.0101351	0.0215537	0.64	21.0621
Magnesium	rs145373037	1	G	A	0.467	0.0973	1.57601e-06	-0.0238537	0.0257707	0.35	23.0358
Magnesium	rs57989773	6	C	T	0.1782	0.0237	5.71216e-14	-0.00372504	0.00635404	0.56	56.5347
Magnesium	rs726857	2	A	T	-0.0925	0.02	3.69999e-06	-0.00834805	0.00558647	0.14	21.3904
Carotene	rs10835054	11	T	C	0.1244	0.0253	8.54496e-07	-0.00464949	0.00719912	0.52	24.1766
Carotene	rs113340062	8	C	T	0.193	0.0386	5.87801e-07	-0.00735663	0.0106433	0.49	24.9998
Carotene	rs115409097	6	A	G	0.2787	0.0596	2.87303e-06	0.0116186	0.016077	0.47	21.8664
Carotene	rs117126914	16	A	G	0.2146	0.0451	1.99802e-06	-0.0158101	0.0113031	0.16	22.6414
Carotene	rs117294484	10	A	G	0.233	0.0497	2.75398e-06	-0.0106041	0.0144886	0.46	21.9784
Carotene	rs137917103	4	G	A	-0.38	0.0828	4.45e-06	0.0275973	0.0219657	0.21	21.0621
Carotene	rs145373037	1	G	A	0.467	0.0973	1.57601e-06	0.00840646	0.0262729	0.75	23.0358
Carotene	rs57989773	6	C	T	0.1782	0.0237	5.71216e-14	-0.00956413	0.0064766	0.14	56.5347
Carotene	rs726857	2	A	T	-0.0925	0.02	3.69999e-06	-0.000156824	0.00569501	0.98	21.3904
Folate	rs10835054	11	T	C	0.1244	0.0253	8.54496e-07	9.40365e-05	0.00714564	0.99	24.1766
Folate	rs113340062	8	C	T	0.193	0.0386	5.87801e-07	-0.0066271	0.0105625	0.53	24.9998
Folate	rs115409097	6	A	G	0.2787	0.0596	2.87303e-06	0.0209868	0.0159562	0.19	21.8664
Folate	rs117126914	16	A	G	0.2146	0.0451	1.99802e-06	-0.0102567	0.0112179	0.36	22.6414
Folate	rs117294484	10	A	G	0.233	0.0497	2.75398e-06	0.0137568	0.0143782	0.34	21.9784
Folate	rs137917103	4	G	A	-0.38	0.0828	4.45e-06	-0.00801102	0.0218027	0.709999	21.0621
Folate	rs145373037	1	G	A	0.467	0.0973	1.57601e-06	-0.00979527	0.0260726	0.709999	23.0358
Folate	rs57989773	6	C	T	0.1782	0.0237	5.71216e-14	-0.00674228	0.00642792	0.29	56.5347
Folate	rs726857	2	A	T	-0.0925	0.02	3.69999e-06	-0.000973136	0.00565117	0.86	21.3904
Vitamin A	rs10835054	11	T	C	0.1244	0.0253	8.54496e-07	6.49732e-05	0.000376229	0.86	24.1766
Vitamin A	rs113340062	8	C	T	0.193	0.0386	5.87801e-07	9.12973e-05	0.000559842	0.87	24.9998
Vitamin A	rs117126914	16	A	G	0.2146	0.0451	1.99802e-06	-0.000324811	0.000598315	0.59	22.6414
Vitamin A	rs57989773	6	C	T	0.1782	0.0237	5.71216e-14	0.000155834	0.000342957	0.649999	56.5347
Vitamin A	rs726857	2	A	T	-0.0925	0.02	3.69999e-06	0.000113212	0.000298377	0.7	21.3904
Vitamin B6	rs10835054	11	T	C	0.1244	0.0253	8.54496e-07	-0.00784043	0.0071535	0.27	24.1766
Vitamin B6	rs113340062	8	C	T	0.193	0.0386	5.87801e-07	-0.00584279	0.0105761	0.58	24.9998
Vitamin B6	rs115409097	6	A	G	0.2787	0.0596	2.87303e-06	0.00485333	0.0159745	0.760001	21.8664
Vitamin B6	rs117126914	16	A	G	0.2146	0.0451	1.99802e-06	-0.000815429	0.0112314	0.94	22.6414
Vitamin B6	rs117294484	10	A	G	0.233	0.0497	2.75398e-06	0.00066973	0.0143954	0.96	21.9784
Vitamin B6	rs137917103	4	G	A	-0.38	0.0828	4.45e-06	-0.00873774	0.021828	0.69	21.0621
Vitamin B6	rs145373037	1	G	A	0.467	0.0973	1.57601e-06	-0.0210881	0.0261055	0.42	23.0358
Vitamin B6	rs57989773	6	C	T	0.1782	0.0237	5.71216e-14	-0.00076631	0.00643529	0.91	56.5347
Vitamin B6	rs726857	2	A	T	-0.0925	0.02	3.69999e-06	0.00413036	0.00565801	0.47	21.3904
Vitamin B12	rs10835054	11	T	C	0.1244	0.0253	8.54496e-07	0.00139862	0.00718115	0.85	24.1766
Vitamin B12	rs113340062	8	C	T	0.193	0.0386	5.87801e-07	0.0109948	0.0106166	0.3	24.9998
Vitamin B12	rs115409097	6	A	G	0.2787	0.0596	2.87303e-06	0.021298	0.0160376	0.18	21.8664
Vitamin B12	rs117126914	16	A	G	0.2146	0.0451	1.99802e-06	-0.00218789	0.0112748	0.85	22.6414
Vitamin B12	rs117294484	10	A	G	0.233	0.0497	2.75398e-06	-0.00944901	0.0144508	0.51	21.9784
Vitamin B12	rs137917103	4	G	A	-0.38	0.0828	4.45e-06	-0.0157843	0.021912	0.47	21.0621
Vitamin B12	rs145373037	1	G	A	0.467	0.0973	1.57601e-06	-0.0328929	0.0262076	0.21	23.0358
Vitamin B12	rs57989773	6	C	T	0.1782	0.0237	5.71216e-14	0.00454786	0.0064607	0.48	56.5347
Vitamin B12	rs726857	2	A	T	-0.0925	0.02	3.69999e-06	-0.00325007	0.00568082	0.57	21.3904
Vitamin C	rs10835054	11	T	C	0.1244	0.0253	8.54496e-07	0.000635428	0.00721992	0.93	24.1766
Vitamin C	rs113340062	8	C	T	0.193	0.0386	5.87801e-07	-0.00360374	0.0106728	0.74	24.9998
Vitamin C	rs115409097	6	A	G	0.2787	0.0596	2.87303e-06	0.0170442	0.0161218	0.29	21.8664
Vitamin C	rs117126914	16	A	G	0.2146	0.0451	1.99802e-06	-0.00804816	0.0113357	0.48	22.6414
Vitamin C	rs117294484	10	A	G	0.233	0.0497	2.75398e-06	0.0122448	0.0145283	0.4	21.9784
Vitamin C	rs137917103	4	G	A	-0.38	0.0828	4.45e-06	0.0111227	0.0220291	0.61	21.0621
Vitamin C	rs145373037	1	G	A	0.467	0.0973	1.57601e-06	-0.0358555	0.0263437	0.17	23.0358
Vitamin C	rs57989773	6	C	T	0.1782	0.0237	5.71216e-14	0.00393999	0.00649464	0.54	56.5347
Vitamin C	rs726857	2	A	T	-0.0925	0.02	3.69999e-06	-0.0033389	0.00570909	0.56	21.3904
Vitamin D	rs10835054	11	T	C	0.1244	0.0253	8.54496e-07	0.0102592	0.00721024	0.15	24.1766
Vitamin D	rs113340062	8	C	T	0.193	0.0386	5.87801e-07	-0.00554225	0.0106599	0.6	24.9998
Vitamin D	rs115409097	6	A	G	0.2787	0.0596	2.87303e-06	-0.0117415	0.016102	0.47	21.8664
Vitamin D	rs117126914	16	A	G	0.2146	0.0451	1.99802e-06	-0.0015451	0.0113204	0.89	22.6414
Vitamin D	rs117294484	10	A	G	0.233	0.0497	2.75398e-06	-0.00980323	0.0145085	0.5	21.9784
Vitamin D	rs137917103	4	G	A	-0.38	0.0828	4.45e-06	-0.00432581	0.0220002	0.84	21.0621
Vitamin D	rs145373037	1	G	A	0.467	0.0973	1.57601e-06	-0.0143773	0.0263142	0.58	23.0358
Vitamin D	rs57989773	6	C	T	0.1782	0.0237	5.71216e-14	0.0138557	0.00648664	0.0329997	56.5347
Vitamin D	rs726857	2	A	T	-0.0925	0.02	3.69999e-06	0.0105884	0.00570357	0.0629999	21.3904
Vitamin E	rs10835054	11	T	C	0.1244	0.0253	8.54496e-07	0.000514059	0.00720936	0.94	24.1766
Vitamin E	rs113340062	8	C	T	0.193	0.0386	5.87801e-07	-0.0060401	0.0106582	0.57	24.9998
Vitamin E	rs115409097	6	A	G	0.2787	0.0596	2.87303e-06	-0.0111284	0.0161003	0.49	21.8664
Vitamin E	rs117126914	16	A	G	0.2146	0.0451	1.99802e-06	0.00310783	0.0113204	0.780001	22.6414
Vitamin E	rs117294484	10	A	G	0.233	0.0497	2.75398e-06	0.00922455	0.0145083	0.52	21.9784
Vitamin E	rs137917103	4	G	A	-0.38	0.0828	4.45e-06	-0.00914252	0.0219977	0.68	21.0621
Vitamin E	rs145373037	1	G	A	0.467	0.0973	1.57601e-06	-0.0238339	0.0263066	0.36	23.0358
Vitamin E	rs57989773	6	C	T	0.1782	0.0237	5.71216e-14	-0.000370117	0.00648599	0.95	56.5347
Vitamin E	rs726857	2	A	T	-0.0925	0.02	3.69999e-06	-0.00400253	0.00570241	0.48	21.3904

## Sheet: Table S10
Table S10. Summary of pooled analysis of two GWAS-based datasets on the causal association between erectile dysfunction and micronutrients
Phenotypes	Erectile dysfunction
	N	OR (95% CI)	P	I2
Calcium	1	/	/	/
Copper	1	/	/	/
Iron	2	1.006(0.994-1.019)	0.3051	0
Magnesium	2	1(0.988-1.012)	0.9843	0
Selenium	1	/	/	/
Zinc	1	/	/	/
Carotene	2	0.99(0.978-1.002)	0.1109	0.488
Folate	2	0.998(0.986-1.011)	0.8004	0
Vitamin A	2	1.001(1-1.002)	0.127	0
Vitamin B6	2	0.998(0.986-1.01)	0.7537	0
Vitamin B12	2	1.009(0.997-1.022)	0.1471	0
Vitamin C	2	0.996(0.983-1.01)	0.5819	0
Vitamin D	2	0.999(0.987-1.012)	0.9211	0
Vitamin E	2	1(0.987-1.014)	0.9966	0
N, number of GWAS data included in the meta-analysis, which was no significant heterogeneity or pleiotropy at the same time; OR, odds ratio; CI, confidence interval.
